# Supplementary material for: 2-[(4-Bromo­phenyl­imino)­meth­yl]-4,6-di­iodo­phenol
Source: Acta Crystallogr Sect E Struct Rep Online. 2012 Feb 24;68(Pt 3):o788. doi: 10.1107/S160053681200551X (PMC3297857; doi:10.1107/S160053681200551X)
Supplement: Supplementary file 2 [file e-68-0o788-Isup2.hkl]

# 
# h,k,l, Fc-squared, Fo-squared, sigma(Fo-squared) and status flag 
# 
data_I
_shelx_title ' LQ5_0m in    P-1' 
_shelx_refln_list_code          4 
_shelx_F_calc_maximum      254.73 
_exptl_crystal_F_000       484.00 
_reflns_d_resolution_high  0.7828 
 
loop_ 
 _symmetry_equiv_pos_as_xyz 
 'x, y, z' 
 '-x, -y, -z' 
 
_cell_length_a     7.9870 
_cell_length_b     8.9811 
_cell_length_c    11.3907 
_cell_angle_alpha  91.093 
_cell_angle_beta   99.873 
_cell_angle_gamma 114.570 
 
_shelx_F_squared_multiplier     1.000 
 
loop_ 
 _refln_index_h 
 _refln_index_k 
 _refln_index_l 
 _refln_F_squared_calc 
 _refln_F_squared_meas 
 _refln_F_squared_sigma 
 _refln_observed_status 
   1   0   0     4220.11     4324.68     90.07 o 
   2   0   0     9364.87     9394.06    160.88 o 
   3   0   0     3500.07     3613.39     63.63 o 
   4   0   0       18.01       16.93      3.09 o 
   5   0   0       16.41       23.50      3.84 o 
   6   0   0       13.23       30.02      6.85 o 
   7   0   0        7.31        2.02      8.14 o 
   8   0   0        1.67        5.74      9.91 o 
   9   0   0        0.70       -4.35     12.12 o 
  -9   1   0        0.22        9.09     11.86 o 
  -8   1   0        6.92        8.46     10.10 o 
  -7   1   0      102.95      123.63     14.20 o 
  -6   1   0       62.25       46.18      6.29 o 
  -5   1   0     3531.69     3386.02     61.18 o 
  -4   1   0     2380.67     2314.73     42.20 o 
  -3   1   0     5893.25     5728.42     99.20 o 
  -2   1   0    31620.85    29525.96    617.97 o 
  -1   1   0      168.30      203.49      4.83 o 
   0   1   0      530.50      520.96     12.31 o 
   1   1   0        5.98        3.23      3.66 o 
   2   1   0       57.52       40.68      2.53 o 
   3   1   0     2584.31     2493.40     44.94 o 
   4   1   0     1648.93     1584.93     30.36 o 
   5   1   0        1.16        0.56      4.09 o 
   6   1   0      177.82      179.73     16.09 o 
   7   1   0      108.32      100.89     12.34 o 
   8   1   0       22.50        8.33     11.93 o 
  -9   2   0       11.22       25.18     12.31 o 
  -8   2   0       42.12       51.24     11.99 o 
  -7   2   0      726.61      789.12     26.13 o 
  -6   2   0      100.64       98.34      5.98 o 
  -5   2   0     2501.70     2535.07     46.59 o 
  -4   2   0     1297.85     1194.80     28.09 o 
  -3   2   0     1997.38     2009.91     36.15 o 
  -2   2   0     2360.38     2467.71     43.45 o 
  -1   2   0    13359.13    14217.68    280.35 o 
   0   2   0      339.36      396.12      8.67 o 
   1   2   0    20428.67    20540.28    746.80 o 
   2   2   0     3687.48     3542.97     79.41 o 
   3   2   0      908.79     1066.14     28.28 o 
   4   2   0      690.76      680.93     21.18 o 
   5   2   0     1311.96     1308.57     39.73 o 
   6   2   0      117.92      110.80     10.33 o 
   7   2   0      184.77      191.12     13.72 o 
   8   2   0       30.13       23.48     13.44 o 
  -9   3   0       73.38       63.74     13.76 o 
  -8   3   0        4.41       -2.21      8.96 o 
  -7   3   0      109.75      126.01      9.12 o 
  -6   3   0       38.99       16.25      5.36 o 
  -5   3   0      290.07      285.74      8.88 o 
  -4   3   0     2085.45     2025.55     37.21 o 
  -3   3   0     7793.89     7958.75    157.70 o 
  -2   3   0     1893.17     1985.63     35.65 o 
  -1   3   0    19912.35    20692.36    441.46 o 
   0   3   0     6125.03     6628.46    114.84 o 
   1   3   0       32.52       70.27      7.48 o 
   2   3   0     3816.88     3864.12     87.23 o 
   3   3   0     2331.52     2310.94     55.78 o 
   4   3   0      107.26      105.63      8.90 o 
   5   3   0      411.23      459.19     19.19 o 
   6   3   0       79.90       62.09      9.43 o 
   7   3   0       12.50       23.36      8.89 o 
  -9   4   0       23.60       22.85     11.61 o 
  -8   4   0      128.12      112.65     14.07 o 
  -7   4   0        0.44       -5.00      6.94 o 
  -6   4   0     1533.58     1607.26     55.91 o 
  -5   4   0     1199.99     1101.39     22.57 o 
  -4   4   0      631.40      638.55     14.42 o 
  -3   4   0     5237.05     5201.21     90.85 o 
  -2   4   0     3465.37     3626.42     79.51 o 
  -1   4   0       75.84       86.35      4.66 o 
   0   4   0     2810.86     2934.66     92.17 o 
   1   4   0     6376.41     6700.88    116.82 o 
   2   4   0       32.47       41.17      6.06 o 
   3   4   0      172.45      187.30     11.59 o 
   4   4   0      474.63      512.72     20.20 o 
   5   4   0      119.50      100.06     10.74 o 
   6   4   0      534.84      598.92     24.55 o 
   7   4   0      128.95      120.29     13.96 o 
  -9   5   0        0.08        0.88     11.11 o 
  -8   5   0      147.81      137.14     15.84 o 
  -7   5   0      164.88      147.87     17.58 o 
  -6   5   0      569.17      617.02     26.76 o 
  -5   5   0      882.49      998.90     25.97 o 
  -4   5   0      586.56      594.92     16.77 o 
  -3   5   0      124.87      106.80      5.42 o 
  -2   5   0       12.69        3.21      5.19 o 
  -1   5   0      295.82      323.00     19.71 o 
   0   5   0       15.71       21.55      3.38 o 
   1   5   0     1786.88     1816.75     45.23 o 
   2   5   0     2827.14     2837.76     68.07 o 
   3   5   0        4.08        1.82      5.77 o 
   4   5   0     2190.09     2201.60     89.99 o 
   5   5   0      291.29      280.34     17.16 o 
   6   5   0       55.21       91.38     12.44 o 
  -9   6   0        0.60      -14.52      9.78 o 
  -8   6   0       11.82        6.44     10.16 o 
  -7   6   0        0.15        3.09      9.02 o 
  -6   6   0      251.35      268.53     19.06 o 
  -5   6   0      194.13      159.86     14.01 o 
  -4   6   0      298.90      294.08      9.54 o 
  -3   6   0      571.07      538.75     13.28 o 
  -2   6   0      192.56      153.18     16.37 o 
  -1   6   0     6648.46     6522.07    154.63 o 
   0   6   0     4312.20     4758.49     85.38 o 
   1   6   0     1444.37     1339.05     53.20 o 
   2   6   0     4680.84     4593.78    106.46 o 
   3   6   0       75.89       79.82     10.14 o 
   4   6   0      494.23      480.27     21.46 o 
   5   6   0        9.86       -1.11      8.97 o 
  -9   7   0        5.68       13.63     13.00 o 
  -8   7   0       23.05       11.61     12.18 o 
  -7   7   0       45.46       45.19     12.87 o 
  -6   7   0      389.87      393.42     22.72 o 
  -5   7   0      244.49      266.51     18.87 o 
  -4   7   0      305.75      347.32     14.01 o 
  -3   7   0     6399.70     6404.75    138.57 o 
  -2   7   0     2286.47     2335.62     54.39 o 
  -1   7   0     1692.55     1661.07     33.67 o 
   0   7   0     2452.52     2571.55    202.11 o 
   1   7   0       79.70       74.28     13.32 o 
   2   7   0      236.73      222.90     21.02 o 
   3   7   0      223.67      242.19     15.68 o 
   4   7   0       16.61       18.62      9.13 o 
  -9   8   0        5.96       12.24     12.50 o 
  -8   8   0       11.20       15.15     11.61 o 
  -7   8   0       22.77        7.45     10.41 o 
  -6   8   0      133.75      171.34     17.04 o 
  -5   8   0     1192.12     1254.80     46.76 o 
  -4   8   0        0.59        0.88      6.19 o 
  -3   8   0       56.53       62.95      7.38 o 
  -2   8   0       21.34       54.28     22.21 o 
  -1   8   0      256.51      288.54     21.84 o 
   0   8   0      265.37      221.51     20.83 o 
   1   8   0     1115.29     1121.23     34.87 o 
   2   8   0       12.77       25.69      9.17 o 
   3   8   0      334.54      330.84     19.55 o 
  -8   9   0       22.57       46.76     13.88 o 
  -7   9   0       26.20       62.10     13.25 o 
  -6   9   0       29.74       30.80     12.18 o 
  -5   9   0       71.72      101.29     12.94 o 
  -4   9   0      192.62      182.53     11.89 o 
  -3   9   0      142.11      138.52     16.09 o 
  -2   9   0     1114.65     1109.27     48.40 o 
  -1   9   0     1655.39     1732.60     68.79 o 
   0   9   0        4.25       -5.30      9.34 o 
   1   9   0      683.63      655.58     38.94 o 
   2   9   0      210.45      231.11     25.94 o 
  -8  10   0        0.20       -9.91     13.06 o 
  -7  10   0        1.03       14.58     12.68 o 
  -6  10   0      146.22      141.11     15.97 o 
  -5  10   0      177.97      228.08     19.50 o 
  -4  10   0      807.35      898.23     37.74 o 
  -3  10   0      461.05      470.73     29.41 o 
  -2  10   0       14.27       16.72     12.18 o 
  -1  10   0      420.61      411.35     28.97 o 
   0  10   0       93.44       95.29     18.62 o 
  -6  11   0      124.67      154.24     17.36 o 
  -5  11   0      103.44      109.49     15.46 o 
  -3  11   0       64.31       65.32     15.97 o 
  -2  11   0        9.97       10.03     12.68 o 
   2 -11   1      475.67      491.30     33.20 o 
   3 -11   1      114.48      146.10     19.56 o 
   5 -11   1       82.29       88.10     14.64 o 
   6 -11   1       30.20       29.03     13.82 o 
   0 -10   1      553.66      513.39     32.50 o 
   1 -10   1       55.61       45.12     14.77 o 
   2 -10   1       65.32       45.38     12.87 o 
   3 -10   1      120.47      122.05     16.85 o 
   4 -10   1        0.95      -10.78      7.19 o 
   5 -10   1       48.31       35.40     12.12 o 
   6 -10   1       18.39       17.36     10.98 o 
   7 -10   1       15.26       38.62     14.39 o 
   8 -10   1        0.80        0.25     12.43 o 
  -2  -9   1      136.25      106.91     20.32 o 
  -1  -9   1        2.50       -5.43     10.92 o 
   0  -9   1        9.16        5.36     12.05 o 
   1  -9   1       42.08       38.88     12.68 o 
   2  -9   1        5.79        7.57     11.04 o 
   3  -9   1       63.14       56.74     12.50 o 
   4  -9   1      175.77      224.68     13.38 o 
   5  -9   1        2.82      -13.92      9.28 o 
   6  -9   1       51.84       16.16     10.92 o 
   7  -9   1      258.77      328.55     25.18 o 
   8  -9   1        2.76       10.22     12.62 o 
  -3  -8   1        4.16       18.62     13.57 o 
  -2  -8   1      292.78      277.68     25.87 o 
  -1  -8   1      364.30      352.91     26.38 o 
   0  -8   1      119.36      102.99     14.52 o 
   1  -8   1      598.81      574.48     30.92 o 
   2  -8   1     2670.92     2670.96     62.32 o 
   3  -8   1      395.72      438.03     16.69 o 
   4  -8   1     1205.27     1169.43     31.94 o 
   5  -8   1     1121.58     1138.55     43.61 o 
   6  -8   1        0.43       -0.44     10.16 o 
   7  -8   1       70.53       31.18     11.49 o 
   8  -8   1       16.82        0.00     12.37 o 
   9  -8   1        1.05      -12.62     12.81 o 
  -4  -7   1      311.42      318.07     18.38 o 
  -3  -7   1      459.57      453.75     20.16 o 
  -2  -7   1       45.50       19.33      7.05 o 
  -1  -7   1     1033.25     1076.49     31.96 o 
   0  -7   1     4132.73     4106.25    118.24 o 
   1  -7   1      344.09      294.58     11.97 o 
   2  -7   1     2024.42     2022.94     48.19 o 
   3  -7   1      902.09      838.17     23.77 o 
   4  -7   1       99.00       88.29     11.55 o 
   5  -7   1       28.69       14.33     10.16 o 
   7  -7   1        0.31        1.89      9.85 o 
   8  -7   1      194.47      246.82     21.58 o 
   9  -7   1       11.21       29.85     14.52 o 
  -5  -6   1      185.81      216.23     16.12 o 
  -4  -6   1       25.84       13.64     10.22 o 
  -3  -6   1      781.33      806.20     38.62 o 
  -2  -6   1     2148.01     2003.32     85.61 o 
  -1  -6   1       17.07       15.71     10.70 o 
   0  -6   1     1059.06     1077.99     22.79 o 
   1  -6   1        0.94       -3.13      8.84 o 
   2  -6   1      443.16      454.20     20.70 o 
   3  -6   1     2115.72     2119.43     49.54 o 
   4  -6   1     2113.04     2224.11     52.18 o 
   5  -6   1       41.17       17.12      6.78 o 
   6  -6   1      720.15      775.04     34.14 o 
   7  -6   1      188.79      244.42     21.71 o 
   8  -6   1        0.71      -15.24     10.16 o 
   9  -6   1       16.02        5.62     12.56 o 
  -6  -5   1        0.93       -2.08      8.57 o 
  -5  -5   1      169.93      175.79     18.52 o 
  -4  -5   1      594.81      592.41     22.60 o 
  -3  -5   1      137.24      128.05     10.33 o 
  -2  -5   1        3.35        3.17      5.10 o 
  -1  -5   1     4288.68     4319.48     97.68 o 
   0  -5   1       29.22       25.53      3.25 o 
   1  -5   1    17473.37    16749.63    807.83 o 
   2  -5   1     7871.08     7843.33    135.90 o 
   3  -5   1     1963.15     1928.27     35.96 o 
   4  -5   1     3731.94     3766.41     67.45 o 
   5  -5   1      183.33      167.67      7.65 o 
   6  -5   1       91.38       96.94     13.51 o 
   7  -5   1        8.16       -7.26     10.35 o 
   9  -5   1        0.01        1.45     11.49 o 
  -7  -4   1        0.48        9.95      9.51 o 
  -6  -4   1       42.56       36.45      9.70 o 
  -5  -4   1        2.54        4.31      7.41 o 
  -4  -4   1     1520.03     1482.63     51.84 o 
  -3  -4   1     3754.65     3664.62     85.27 o 
  -2  -4   1     1355.49     1362.89     35.16 o 
  -1  -4   1    13680.15    13587.02    437.40 o 
   0  -4   1     4665.32     4814.42    106.16 o 
   1  -4   1     8255.56     8440.31    238.10 o 
   2  -4   1     3209.54     3213.93     56.83 o 
   3  -4   1      115.93      114.01      5.31 o 
   4  -4   1      291.81      335.92      9.58 o 
   5  -4   1       24.81       50.82      4.63 o 
   6  -4   1        7.85       11.27      7.24 o 
   7  -4   1        2.62        9.33      6.02 o 
   8  -4   1       37.82       50.11     11.74 o 
  -7  -3   1        4.89        4.60      8.45 o 
  -6  -3   1      704.29      691.64     25.07 o 
  -5  -3   1     1195.68     1287.99     36.64 o 
  -4  -3   1     2346.97     2266.14     55.97 o 
  -3  -3   1     8106.05     7883.12    173.30 o 
  -2  -3   1       77.78       94.11      6.54 o 
  -1  -3   1     7412.44     8302.84    143.08 o 
   0  -3   1      257.57      305.56      7.60 o 
   1  -3   1      184.92      247.52      9.73 o 
   2  -3   1     3037.46     3016.80     53.25 o 
   3  -3   1      773.59      722.03     18.68 o 
   4  -3   1      409.80      408.06     12.27 o 
   5  -3   1       93.48      110.65      6.10 o 
   6  -3   1      656.61      632.24     15.61 o 
   7  -3   1      171.44        5.19      4.73 o 
   8  -3   1       20.96       38.62     10.54 o 
   9  -3   1       31.16       20.95     11.86 o 
  -8  -2   1      180.96      260.14     22.47 o 
  -7  -2   1        9.28        5.37      5.59 o 
  -6  -2   1      588.59      535.40     20.89 o 
  -5  -2   1      330.65      351.73     14.95 o 
  -4  -2   1      284.17      282.40     12.30 o 
  -3  -2   1      260.00      290.45     13.54 o 
  -2  -2   1     3803.53     4122.46     91.45 o 
  -1  -2   1       54.28       75.32     14.64 o 
   0  -2   1    13985.33    14964.80    285.17 o 
   1  -2   1    11293.60    11558.54    241.70 o 
   2  -2   1     4400.44     4896.84     84.79 o 
   3  -2   1     2468.37     2482.29     44.37 o 
   4  -2   1     8535.70     8098.98    140.30 o 
   5  -2   1      561.34      545.34     18.59 o 
   6  -2   1      355.35      292.04     10.10 o 
   7  -2   1      160.85      138.35     14.04 o 
   8  -2   1        5.24       -7.51      9.15 o 
   9  -2   1       13.15        8.65     10.79 o 
  -8  -1   1       42.28       51.75     13.95 o 
  -7  -1   1       82.45       64.94     11.99 o 
  -6  -1   1      146.83      159.58     10.78 o 
  -5  -1   1     1709.31     1635.72     41.61 o 
  -4  -1   1     4448.06     4398.97    218.88 o 
  -3  -1   1      136.22      130.10      5.12 o 
  -2  -1   1    10538.15     7987.98    247.01 o 
  -1  -1   1    11612.66    12269.39    262.37 o 
   0  -1   1      607.33      594.98     14.53 o 
   1  -1   1     2713.79     2832.96    105.52 o 
   2  -1   1    64889.62    61674.00   1407.56 o 
   3  -1   1      755.88      762.76     19.37 o 
   4  -1   1     1413.94     1340.02     26.10 o 
   5  -1   1       12.89       15.37      3.81 o 
   6  -1   1      141.07      144.58      9.01 o 
   7  -1   1       13.12       25.92      6.98 o 
   8  -1   1       86.18      122.18     15.84 o 
   9  -1   1        0.68       22.34     12.37 o 
  -9   0   1       29.59       40.83     14.45 o 
  -8   0   1        0.50        6.06      9.47 o 
  -7   0   1      581.57      496.67     26.57 o 
  -6   0   1      787.25      751.32     30.17 o 
  -5   0   1      190.35      165.43      6.78 o 
  -4   0   1     3434.62     3370.33     73.59 o 
  -3   0   1     4827.46     4539.63     79.10 o 
  -2   0   1     1067.62     1153.36     21.09 o 
  -1   0   1      878.57      792.55     14.52 o 
   0   0   1     2252.16     2401.20     52.00 o 
   1   0   1      403.57      403.67     13.47 o 
   2   0   1       55.90       66.86      3.23 o 
   3   0   1     2461.40     2427.03     43.87 o 
   4   0   1      410.73      348.10     32.04 o 
   5   0   1     2921.80     2771.71     75.38 o 
   6   0   1     1262.23     1232.84     33.76 o 
   7   0   1       11.43       16.01      6.91 o 
   8   0   1      110.55      116.69     16.41 o 
  -9   1   1      103.42       85.83     14.77 o 
  -8   1   1       35.86       35.91     11.17 o 
  -7   1   1       53.84       42.47     11.17 o 
  -6   1   1      166.31      184.82      7.68 o 
  -5   1   1      867.50      899.20     18.85 o 
  -4   1   1      581.83      638.23     13.73 o 
  -3   1   1      458.12      398.57      8.97 o 
  -2   1   1      326.30      361.54     18.40 o 
  -1   1   1      935.65      978.77     21.43 o 
   1   1   1    29086.10    28450.51    593.43 o 
   2   1   1      259.28      291.77      7.43 o 
   3   1   1    19229.65    18872.53    322.60 o 
   4   1   1     1800.42     1649.35     31.88 o 
   5   1   1      120.48      125.77      9.10 o 
   6   1   1      268.92      276.90     26.57 o 
   7   1   1        0.30       -2.58      7.17 o 
   8   1   1        2.75       10.48     11.80 o 
  -9   2   1        3.82       -4.99     10.79 o 
  -8   2   1        2.24        3.91      9.78 o 
  -7   2   1      108.29      139.00      8.96 o 
  -6   2   1      109.92      107.30      8.27 o 
  -5   2   1      251.31      278.34      8.37 o 
  -4   2   1     1133.53     1167.55     22.39 o 
  -3   2   1        4.26        7.10      1.90 o 
  -2   2   1    19521.79    17388.78    551.48 o 
  -1   2   1    27855.43    28843.04    758.41 o 
   0   2   1     6068.45     6097.89    105.46 o 
   1   2   1    30723.02    33734.50   2268.68 o 
   2   2   1      682.67      724.59     36.73 o 
   3   2   1     3025.30     2946.52     53.52 o 
   4   2   1       86.48       87.41      7.76 o 
   5   2   1      111.67      127.18      9.90 o 
   6   2   1       31.15       35.48      7.82 o 
   7   2   1       46.45       79.27     16.91 o 
   8   2   1        2.42       -1.45     12.18 o 
  -9   3   1        0.07      -14.67      9.78 o 
  -8   3   1        6.31        3.22      9.66 o 
  -7   3   1      417.84      392.47     15.12 o 
  -6   3   1     1024.74     1077.70     28.19 o 
  -5   3   1      391.54      393.89     10.18 o 
  -4   3   1    10927.22    10054.90    393.97 o 
  -3   3   1     4136.64     4203.66     73.49 o 
  -2   3   1     8200.52     8102.62    204.95 o 
  -1   3   1     7748.40     7714.87    519.92 o 
   0   3   1      210.34      196.02      6.08 o 
   1   3   1      282.65      293.40      7.85 o 
   2   3   1     2399.15     2301.27     50.61 o 
   3   3   1       40.50       78.52      8.90 o 
   4   3   1      593.23      590.15     26.38 o 
   5   3   1      484.57      502.77     20.07 o 
   6   3   1       47.59       56.54      9.54 o 
   7   3   1        1.39        4.71      8.32 o 
 -10   4   1        1.07        3.03     12.68 o 
  -9   4   1        1.88       12.62     10.98 o 
  -8   4   1       89.76       81.65      9.10 o 
  -7   4   1      100.54      158.72     14.64 o 
  -6   4   1     1469.53     1605.41     39.17 o 
  -5   4   1      380.72      367.69     13.03 o 
  -4   4   1     4178.28     4327.69     76.33 o 
  -3   4   1        9.76       12.07      2.97 o 
  -2   4   1     1006.65     1062.08     20.93 o 
  -1   4   1     3378.56     3198.51    170.75 o 
   0   4   1    12813.36    12935.73    222.51 o 
   1   4   1        8.64       13.53      4.34 o 
   2   4   1     3637.24     3451.82     80.16 o 
   3   4   1     2171.87     2078.00     52.53 o 
   4   4   1       96.90       96.87      9.75 o 
   5   4   1       48.76       48.60     15.49 o 
   6   4   1      129.85      136.46     13.14 o 
  -9   5   1       92.89      121.30     15.65 o 
  -8   5   1       37.77       38.33      7.74 o 
  -7   5   1       24.81       27.94      9.37 o 
  -6   5   1        8.33       12.47      6.18 o 
  -5   5   1     1680.20     1639.17     39.18 o 
  -4   5   1        3.28        1.03      3.20 o 
  -3   5   1     7185.78     7230.50    125.71 o 
  -2   5   1     8808.65     8917.40    154.66 o 
  -1   5   1       44.16       35.23      4.15 o 
   0   5   1     5461.57     5216.71    112.35 o 
   1   5   1     3492.45     3537.14    118.83 o 
   2   5   1      345.94      417.86     16.84 o 
   3   5   1      291.51      304.79     15.31 o 
   4   5   1      306.13      305.38     16.97 o 
   5   5   1        0.41       -0.37      8.27 o 
   6   5   1       56.64       53.75     11.13 o 
 -10   6   1        0.08       -9.97     11.61 o 
  -9   6   1        0.75        4.35     11.55 o 
  -8   6   1       71.12       81.41     12.87 o 
  -7   6   1      485.03      457.29     24.49 o 
  -6   6   1      116.70       75.55      8.28 o 
  -5   6   1     2765.87     2812.49     63.25 o 
  -4   6   1     2068.94     2068.70     39.16 o 
  -3   6   1      314.30      331.94     10.23 o 
  -2   6   1     1031.98      878.22     68.16 o 
  -1   6   1     2898.35     2809.05     82.36 o 
   0   6   1      911.54      932.31     24.45 o 
   1   6   1        7.52        0.36      5.81 o 
   2   6   1       44.83       61.47     13.06 o 
   3   6   1       44.66       33.89      8.93 o 
   4   6   1        8.09       22.71      8.75 o 
   5   6   1      272.52      312.16     19.32 o 
  -9   7   1       31.26       31.37     13.38 o 
  -8   7   1        2.49        5.93     11.36 o 
  -7   7   1      278.64      328.17     22.40 o 
  -6   7   1       28.51       36.22      9.85 o 
  -5   7   1       22.99       41.59      9.91 o 
  -4   7   1       16.05       20.04      5.80 o 
  -3   7   1      111.09      106.84      6.76 o 
  -2   7   1       10.22        5.28      4.39 o 
  -1   7   1      706.94      747.68     18.48 o 
   0   7   1      837.63      859.41     64.59 o 
   1   7   1       17.60       33.12      8.02 o 
   2   7   1     1078.21     1133.56     35.46 o 
   3   7   1      980.23     1004.78     34.11 o 
   4   7   1        3.12        6.69     13.69 o 
  -9   8   1        8.53       16.16     12.31 o 
  -8   8   1        2.48       10.67     11.93 o 
  -7   8   1        1.09       -0.13     10.48 o 
  -6   8   1       48.52       35.34     10.48 o 
  -5   8   1       58.39       46.89     10.73 o 
  -4   8   1       80.09       92.03      8.22 o 
  -3   8   1       80.42       80.39      7.97 o 
  -2   8   1      917.13      889.24     25.45 o 
  -1   8   1       18.01       16.82      7.00 o 
   0   8   1     2852.75     2958.04    120.73 o 
   1   8   1     1269.78     1277.90     38.56 o 
   2   8   1      151.97      159.46     15.97 o 
   3   8   1      343.27      349.80     20.47 o 
  -9   9   1        1.79        2.65     12.05 o 
  -8   9   1       40.83       38.94     13.82 o 
  -7   9   1       41.21       49.41     12.12 o 
  -6   9   1      104.68      117.45     15.08 o 
  -5   9   1      288.93      312.01     21.08 o 
  -4   9   1      599.87      657.53     29.79 o 
  -2   9   1     1756.94     1481.99     58.94 o 
  -1   9   1      199.04      205.55     19.69 o 
   0   9   1      187.13      192.10     20.89 o 
   1   9   1       62.77       72.95     17.67 o 
   2   9   1       67.86       85.07     18.43 o 
  -8  10   1       13.53       36.79     15.02 o 
  -7  10   1      109.68      145.28     17.17 o 
  -6  10   1      106.86      112.40     16.03 o 
  -5  10   1       31.69       44.11     12.43 o 
  -4  10   1      206.57      247.70     19.12 o 
  -3  10   1        1.33      -13.63      9.09 o 
  -2  10   1       34.35       16.28     11.86 o 
  -1  10   1      155.99      160.04     20.26 o 
   0  10   1       60.93       57.68     16.60 o 
  -6  11   1        0.28       -9.40     11.36 o 
  -5  11   1       39.63       22.09     11.55 o 
  -2  11   1       16.84       12.56     13.13 o 
   2 -11   2       74.88       90.81     18.11 o 
   3 -11   2       16.54        9.47     13.25 o 
   5 -11   2       37.29       45.31     13.57 o 
   6 -11   2       21.74       17.99     13.51 o 
   0 -10   2       21.53       35.72     14.58 o 
   1 -10   2       88.64       61.53     15.78 o 
   2 -10   2      386.11      403.27     28.65 o 
   3 -10   2      590.44      599.16     33.70 o 
   4 -10   2        2.23      -10.36      6.91 o 
   5 -10   2      268.77      302.10     22.91 o 
   6 -10   2       31.23       38.31     13.69 o 
   7 -10   2       50.17       63.87     15.90 o 
  -2  -9   2      408.06      452.62     32.06 o 
  -1  -9   2        2.89       -2.08     11.86 o 
   0  -9   2     1885.22     1779.87     71.88 o 
   1  -9   2     1110.17     1018.14     47.02 o 
   2  -9   2      138.48      152.66     17.42 o 
   3  -9   2     1008.65      988.04     44.11 o 
   4  -9   2      319.37      357.01     20.19 o 
   5  -9   2        1.23        0.76      9.02 o 
   6  -9   2       66.18       53.96     13.57 o 
   7  -9   2        4.55       -6.12     11.74 o 
   8  -9   2        0.00      -13.51     12.05 o 
  -3  -8   2       94.52      109.24     18.30 o 
  -2  -8   2     1964.71     1951.78     77.62 o 
  -1  -8   2      500.49      438.17     29.41 o 
   0  -8   2      744.08      696.03     35.28 o 
   1  -8   2      615.97      606.86     32.19 o 
   2  -8   2      101.84      112.86      8.93 o 
   3  -8   2       16.03       29.72     11.04 o 
   4  -8   2       35.37       66.96      8.86 o 
   5  -8   2       16.05       28.31     16.66 o 
   6  -8   2        3.65       21.02     12.43 o 
   9  -8   2        3.58       -1.83     11.93 o 
  -4  -7   2      574.46      621.34     24.94 o 
  -3  -7   2        8.49       -0.36      8.71 o 
  -2  -7   2      764.51      706.82     24.19 o 
  -1  -7   2        5.34        6.00     10.41 o 
   0  -7   2        3.91      -11.26      7.51 o 
   1  -7   2      429.26      417.35     14.81 o 
   2  -7   2     1043.37     1004.15     27.68 o 
   3  -7   2       97.13      118.20      9.30 o 
   4  -7   2      134.71      136.06     14.42 o 
   5  -7   2     1026.47     1058.31     30.44 o 
   6  -7   2      279.77      291.56     21.71 o 
   7  -7   2       19.96       16.28     11.68 o 
   8  -7   2       26.28       19.44     14.07 o 
   9  -7   2        4.87        8.84     11.99 o 
  -5  -6   2       67.53       74.30     14.55 o 
  -4  -6   2       14.81        9.21      7.95 o 
  -3  -6   2      663.35      669.99     23.53 o 
  -2  -6   2       29.83       36.76      7.34 o 
  -1  -6   2     1703.23     1827.37     45.95 o 
   0  -6   2     2659.33     2511.05    130.67 o 
   1  -6   2     1779.65     1776.23     42.35 o 
   2  -6   2      791.75      794.04     22.34 o 
   3  -6   2     4921.26     4920.01    107.75 o 
   4  -6   2     1106.48     1166.66     31.32 o 
   5  -6   2      516.52      447.03     20.32 o 
   6  -6   2      297.38      283.99     21.90 o 
   7  -6   2       13.32        6.50     12.12 o 
   8  -6   2       15.35       11.04     11.80 o 
  -6  -5   2      127.61      107.20     12.29 o 
  -5  -5   2      679.50      707.81     26.18 o 
  -4  -5   2       47.52       51.23      8.62 o 
  -3  -5   2     1968.17     1989.88     50.64 o 
  -2  -5   2     3505.89     3434.40     79.92 o 
  -1  -5   2     1025.34     1000.11     27.30 o 
   0  -5   2     1965.45     2055.43     38.34 o 
   1  -5   2     3529.19     3220.31     71.11 o 
   2  -5   2      637.65      623.71     13.56 o 
   3  -5   2     2239.98     2283.94     52.89 o 
   4  -5   2        4.08        4.93      5.73 o 
   5  -5   2      291.74      334.60     14.68 o 
   6  -5   2      263.42      262.80     13.68 o 
   7  -5   2      232.45      337.57     23.60 o 
   8  -5   2       10.80        9.28     12.62 o 
  -7  -4   2      101.96      102.91     12.90 o 
  -6  -4   2       16.81        8.87      7.84 o 
  -5  -4   2      194.77      199.53     13.43 o 
  -4  -4   2      895.43      911.57     28.29 o 
  -3  -4   2      826.24      823.35     24.85 o 
  -2  -4   2     1811.98     1829.19     50.14 o 
  -1  -4   2     3989.74     4025.77     71.32 o 
   0  -4   2      451.14      488.00     11.30 o 
   1  -4   2      536.37      559.13     37.42 o 
   2  -4   2     4491.88     4445.22     96.47 o 
   3  -4   2      462.50      439.94     10.47 o 
   4  -4   2     2562.52     2412.33     44.34 o 
   5  -4   2     1547.00     1651.89     33.99 o 
   6  -4   2       35.05       33.37      8.20 o 
   7  -4   2      190.90      253.51     20.26 o 
   8  -4   2       26.19       22.97     12.18 o 
  -7  -3   2       29.40       38.43     12.18 o 
  -6  -3   2      132.97      144.41     12.18 o 
  -5  -3   2       49.84       47.96      8.11 o 
  -4  -3   2      133.50       98.79      8.47 o 
  -3  -3   2        3.39        7.82      4.56 o 
  -2  -3   2      283.93      231.86     10.25 o 
  -1  -3   2     6818.15     7332.81    126.74 o 
   0  -3   2    19529.09    19829.32    652.77 o 
   1  -3   2      259.19      230.04      9.30 o 
   2  -3   2    22139.27    22285.76    562.33 o 
   3  -3   2     7075.86     6695.05    115.92 o 
   4  -3   2     6251.12     6098.05    106.65 o 
   5  -3   2      933.53      957.43     20.45 o 
   6  -3   2      202.73      131.93      7.16 o 
   7  -3   2        0.58       -1.88      4.66 o 
   8  -3   2        0.21       -2.46      4.54 o 
  -8  -2   2       14.74       12.18     12.75 o 
  -7  -2   2        9.48        6.75      9.59 o 
  -6  -2   2        0.70        5.02      6.37 o 
  -4  -2   2      120.72      132.76      8.68 o 
  -3  -2   2    12979.09    12933.87    278.77 o 
  -2  -2   2    19176.87    20067.70    343.36 o 
  -1  -2   2     3386.17     3764.27     65.78 o 
   0  -2   2    29106.98    29689.21    636.31 o 
   1  -2   2     2980.24     3110.75     67.04 o 
   2  -2   2      853.10      834.55     16.26 o 
   3  -2   2      112.05      113.98     21.11 o 
   4  -2   2      892.83      890.16     18.71 o 
   5  -2   2      264.07      228.67      9.50 o 
   6  -2   2      124.66      174.90      8.34 o 
   7  -2   2       17.13       17.95      5.49 o 
   8  -2   2        3.77       -1.01      9.85 o 
   9  -2   2       11.46       -2.84     11.04 o 
  -8  -1   2        9.44       -3.79     10.67 o 
  -7  -1   2      228.43      230.73     19.00 o 
  -6  -1   2       55.49       62.59      7.86 o 
  -5  -1   2     5324.74     5227.16    117.33 o 
  -4  -1   2     3481.02     3598.99     64.02 o 
  -3  -1   2     5190.18     5199.42     90.64 o 
  -2  -1   2     8457.41     8634.21    178.43 o 
  -1  -1   2      379.41      448.62     10.31 o 
   0  -1   2      258.63      326.59     13.19 o 
   1  -1   2    12373.32    12979.45    230.54 o 
   2  -1   2     9373.84     9272.88    159.09 o 
   3  -1   2     4435.16     3958.24    391.02 o 
   4  -1   2     1421.31     1384.70     49.30 o 
   5  -1   2      236.86      225.32     10.55 o 
   6  -1   2       17.93       28.72      5.17 o 
   7  -1   2      446.73      375.40     16.62 o 
   8  -1   2       61.07       59.26     12.31 o 
   9  -1   2        0.99      -10.67     10.85 o 
  -9   0   2       13.77        4.99     11.86 o 
  -8   0   2      102.58      119.34     16.53 o 
  -7   0   2      824.81      819.66     36.54 o 
  -6   0   2        9.43       12.40      5.33 o 
  -5   0   2     1309.23     1275.34     25.24 o 
  -4   0   2      374.68      395.73      9.73 o 
  -3   0   2     1049.08     1091.66     20.70 o 
  -2   0   2     8286.95     9020.96    188.44 o 
  -1   0   2    18885.24    19823.62    415.78 o 
   0   0   2     2708.12     2774.26     48.24 o 
   1   0   2     9678.51     9396.51    256.24 o 
   2   0   2     2338.21     2152.71     39.07 o 
   3   0   2     2828.08     2932.75     52.94 o 
   4   0   2      302.81      311.42      9.47 o 
   5   0   2     1626.20     1473.47     29.91 o 
   6   0   2       36.25       24.54      6.78 o 
   7   0   2       11.23        7.74      5.63 o 
   8   0   2        2.07        4.48      9.78 o 
  -9   1   2       19.11       35.40     13.63 o 
  -8   1   2       34.69       34.77     12.18 o 
  -7   1   2       30.01       28.65      9.91 o 
  -6   1   2     1544.00     1471.99     44.97 o 
  -5   1   2       73.93       65.50      4.27 o 
  -4   1   2     8696.44     8925.22    153.71 o 
  -3   1   2    13178.54    13707.75    234.46 o 
  -2   1   2       17.20       24.85      5.52 o 
  -1   1   2     9300.86     9805.30    167.54 o 
   0   1   2    12912.63    13623.88    281.17 o 
   1   1   2     5327.37     5514.06    155.62 o 
   2   1   2      658.59      721.06     17.90 o 
   3   1   2     2689.00     2835.49     51.62 o 
   4   1   2        2.15        6.03      3.46 o 
   5   1   2      551.41      529.44     18.61 o 
   6   1   2       91.52       97.88     14.67 o 
   7   1   2       61.64       67.70      9.84 o 
   8   1   2       18.72       43.55     13.38 o 
  -9   2   2       18.80       16.72     11.80 o 
  -8   2   2      322.58      280.27     21.46 o 
  -7   2   2        9.53       11.53      5.65 o 
  -6   2   2     1894.52     1765.25     41.70 o 
  -5   2   2     2443.48     2396.77     43.80 o 
  -4   2   2       62.43       63.90      3.49 o 
  -3   2   2     2485.35     2417.91     52.57 o 
  -2   2   2     4016.01     3914.95     82.48 o 
  -1   2   2     2331.95     2613.65     46.46 o 
   0   2   2      722.74      744.01     25.21 o 
   1   2   2       75.57      113.63      4.84 o 
   2   2   2      199.05      211.88      7.20 o 
   3   2   2      245.78      228.81      8.05 o 
   4   2   2     3070.76     2859.38     68.30 o 
   5   2   2        2.27        5.53      5.94 o 
   6   2   2      397.29      459.96     24.11 o 
   7   2   2      155.96      169.55     14.96 o 
 -10   3   2       15.76        2.02     13.25 o 
  -9   3   2        0.45       -1.89     10.92 o 
  -8   3   2      191.22      188.89     17.29 o 
  -7   3   2       24.88       18.05      6.21 o 
  -6   3   2        0.88        2.05      5.03 o 
  -5   3   2       12.67        8.99      4.47 o 
  -4   3   2      457.34      430.97     13.49 o 
  -3   3   2     2619.63     2742.45     48.81 o 
  -2   3   2      210.66      219.50      6.27 o 
  -1   3   2     2247.32     2332.79     42.29 o 
   0   3   2      817.21      863.49     17.80 o 
   1   3   2     8788.16     8790.21    185.70 o 
   2   3   2    12760.42    12127.67    215.80 o 
   3   3   2       31.19       46.85     11.14 o 
   4   3   2     2860.07     2864.42     69.76 o 
   5   3   2      244.30      212.29     14.03 o 
   6   3   2       64.54       73.23     11.71 o 
   7   3   2        1.74       -5.38      8.52 o 
 -10   4   2        4.55        0.76     11.36 o 
  -9   4   2        0.11        8.27     11.17 o 
  -8   4   2        1.63       -6.09      6.32 o 
  -7   4   2        0.63       12.53      8.11 o 
  -6   4   2        8.17       -6.20      5.02 o 
  -4   4   2     3626.45     3449.57    172.63 o 
  -3   4   2     7422.89     7425.54    128.51 o 
  -2   4   2        5.04        7.98      4.23 o 
  -1   4   2    18294.89    18094.31    509.35 o 
   0   4   2    11160.54    11319.66    195.59 o 
   1   4   2     1619.56     1594.21     31.33 o 
   2   4   2     4222.18     4255.98     97.66 o 
   3   4   2       14.71       13.03      6.10 o 
   4   4   2       40.32       26.41      9.69 o 
   5   4   2       55.29       74.88     13.44 o 
   6   4   2       41.89       66.45     13.79 o 
  -9   5   2       60.52       31.76     10.57 o 
  -8   5   2        6.95       -7.93      5.29 o 
  -7   5   2       25.96       16.07      7.07 o 
  -6   5   2     1156.73     1213.06     32.97 o 
  -5   5   2     2335.91     2230.49     51.22 o 
  -4   5   2      116.65      128.60      6.08 o 
  -3   5   2     9704.16     9713.81    192.67 o 
  -2   5   2     1759.32     1850.43     35.42 o 
  -1   5   2     2643.08     2459.72     93.82 o 
   0   5   2       14.78       18.27      3.65 o 
   1   5   2      275.82      286.74     13.80 o 
   2   5   2      513.26      544.25     29.41 o 
   3   5   2     1538.52     1478.56     41.65 o 
   4   5   2      110.66       97.88     11.27 o 
   5   5   2       91.22      136.26     13.43 o 
 -10   6   2        1.84        6.82     12.43 o 
  -9   6   2        0.27      -15.71     10.48 o 
  -8   6   2      194.35      245.05     19.44 o 
  -7   6   2      165.85      171.18     10.90 o 
  -6   6   2      112.60      149.61      9.91 o 
  -5   6   2      799.67      856.52     24.11 o 
  -4   6   2       58.72       68.61     10.73 o 
  -3   6   2       60.51       66.35      5.11 o 
  -2   6   2     2514.16     2386.98     86.82 o 
  -1   6   2     2291.75     2351.73     71.91 o 
   0   6   2     1285.04     1260.92     26.80 o 
   1   6   2     4320.98     4328.17    101.21 o 
   2   6   2      238.74      260.95     15.56 o 
   3   6   2      443.19      426.18     43.86 o 
   4   6   2      350.37      402.57     32.12 o 
   5   6   2       36.79       61.89     11.46 o 
  -9   7   2        2.63       11.61     12.24 o 
  -8   7   2       19.27       29.41     12.24 o 
  -7   7   2        1.32       -7.32      8.20 o 
  -6   7   2       54.17       43.42     10.67 o 
  -5   7   2      286.31      308.36     13.65 o 
  -4   7   2     3005.10     3004.49     67.84 o 
  -3   7   2      677.70      715.34     17.85 o 
  -2   7   2     3894.57     2615.43     74.00 o 
  -1   7   2      859.92      863.71     20.67 o 
   0   7   2       16.94       33.95      7.88 o 
   1   7   2      391.84      405.89     18.51 o 
   2   7   2      493.94      530.48     37.71 o 
   3   7   2       63.74       55.83     11.32 o 
   4   7   2        4.69        3.20     10.22 o 
  -9   8   2       17.62        7.45     13.25 o 
  -8   8   2        5.75        7.07     10.60 o 
  -7   8   2      193.96      230.73     20.26 o 
  -6   8   2      809.58      841.75     36.54 o 
  -5   8   2       28.07        5.11      8.20 o 
  -4   8   2     1861.94     2057.74     68.54 o 
  -3   8   2      701.48      666.04     20.93 o 
  -2   8   2       62.14       60.48      7.25 o 
  -1   8   2      303.22      291.59     36.19 o 
   0   8   2       74.71       85.64     10.52 o 
   1   8   2        8.71       12.32      8.27 o 
   2   8   2        8.61        1.54      9.10 o 
   3   8   2       32.63       56.22     12.34 o 
  -9   9   2       31.10       56.99     15.15 o 
  -8   9   2       56.05       57.37     13.82 o 
  -7   9   2        3.46       18.55     11.80 o 
  -6   9   2      117.94      137.96     16.03 o 
  -5   9   2       88.52      119.47     14.20 o 
  -4   9   2       43.06       50.17     10.41 o 
  -3   9   2      267.47      292.07     22.21 o 
  -2   9   2       41.33       53.33     12.81 o 
  -1   9   2        9.98       15.40     11.68 o 
   0   9   2      159.00      154.87     20.19 o 
   1   9   2      492.79      531.09     23.96 o 
  -8  10   2        0.05      -15.43     10.29 o 
  -7  10   2        1.80       11.55     11.42 o 
  -6  10   2        5.49        4.35     11.17 o 
  -5  10   2      258.76      249.85     19.88 o 
  -4  10   2       94.52       95.36     13.13 o 
  -2  10   2      484.02      539.46     33.01 o 
  -1  10   2      796.82      820.04     42.91 o 
   0  10   2        1.07       -1.70     13.13 o 
  -6  11   2       81.55       69.04     14.33 o 
  -5  11   2       16.81       25.87     11.61 o 
   2 -11   3       69.26       74.60     17.48 o 
   3 -11   3        8.93        2.84     13.51 o 
   4 -11   3      299.67      297.24     26.32 o 
   5 -11   3       94.80      144.46     17.80 o 
   0 -10   3      199.07      216.65     23.67 o 
   1 -10   3      134.45      144.08     19.75 o 
   2 -10   3      918.63      946.32     46.01 o 
   3 -10   3      144.09      175.06     20.07 o 
   4 -10   3      131.25      122.97     14.93 o 
   5 -10   3       96.21       85.13     13.63 o 
   6 -10   3        4.23      -11.11     10.41 o 
   7 -10   3        6.57       25.24     13.95 o 
  -2  -9   3      120.43      128.43     20.13 o 
  -1  -9   3      290.08      304.94     25.94 o 
   0  -9   3      746.95      868.63     43.67 o 
   1  -9   3       19.34       22.03     12.31 o 
   2  -9   3      365.76      339.97     25.37 o 
   3  -9   3        8.90       17.04     11.74 o 
   4  -9   3       61.00       70.70     10.12 o 
   5  -9   3       44.16       55.92      9.74 o 
   6  -9   3      198.80      226.75     20.83 o 
   7  -9   3        9.11       16.85     12.75 o 
  -3  -8   3      147.53      154.81     21.08 o 
  -2  -8   3      142.83      149.57     20.26 o 
  -1  -8   3       55.81       69.23     14.96 o 
   0  -8   3      127.42      113.15     15.34 o 
   1  -8   3     1119.10     1122.96     48.09 o 
   2  -8   3      215.69      222.73     13.33 o 
   3  -8   3     1338.29     1363.66     36.72 o 
   4  -8   3     1246.76     1313.72     36.25 o 
   5  -8   3        8.22        1.24      8.11 o 
   6  -8   3      198.03      198.29     18.93 o 
   7  -8   3       70.00       77.81     16.85 o 
   8  -8   3        0.94        5.17     14.45 o 
  -4  -7   3       42.62       41.64      9.77 o 
  -3  -7   3      193.44      194.11     13.77 o 
  -2  -7   3     1026.45     1012.90     46.83 o 
  -1  -7   3     3697.20     3541.24    122.62 o 
   0  -7   3       22.75       28.65     10.22 o 
   1  -7   3     5407.78     5365.10    117.75 o 
   2  -7   3     1900.08     1940.28     52.89 o 
   3  -7   3        1.88        0.05      6.48 o 
   4  -7   3      419.64      383.65     27.99 o 
   5  -7   3       26.68       10.89      7.99 o 
   6  -7   3        7.83        1.33     10.41 o 
   7  -7   3        0.01       -5.62     10.79 o 
   8  -7   3        1.08       -6.88     11.99 o 
   9  -7   3        1.38       16.98     13.88 o 
  -5  -6   3       38.64       30.88      9.38 o 
  -4  -6   3     1431.76     1394.49    103.18 o 
  -3  -6   3     3019.36     2762.09     68.09 o 
  -2  -6   3      132.50      187.21     18.62 o 
  -1  -6   3     6390.49     6231.73    166.86 o 
   0  -6   3      595.37      540.67     17.11 o 
   1  -6   3      434.06      408.23     14.53 o 
   2  -6   3        4.28        5.72      5.85 o 
   3  -6   3      377.65      431.33     29.09 o 
   4  -6   3       95.76       91.15     12.43 o 
   5  -6   3       55.29      104.27      9.80 o 
   6  -6   3       80.78      106.90     12.21 o 
   7  -6   3        6.34       10.29     11.99 o 
   8  -6   3       71.41       79.58     15.08 o 
   9  -6   3       12.05       24.36     15.34 o 
  -6  -5   3      618.69      697.99     27.42 o 
  -5  -5   3      294.56      315.60     16.91 o 
  -4  -5   3      869.02      809.20     26.70 o 
  -3  -5   3      514.83      514.60     19.37 o 
  -2  -5   3      298.50      314.62     13.86 o 
  -1  -5   3      106.00      129.36     11.55 o 
   0  -5   3     1587.35     1529.19     29.55 o 
   1  -5   3       24.20       20.50      4.85 o 
   2  -5   3      706.60      704.56     20.43 o 
   3  -5   3     2171.42     2235.00     52.56 o 
   4  -5   3      853.39      834.10     24.41 o 
   5  -5   3       20.72       13.52      7.14 o 
   6  -5   3      152.78      138.97     10.62 o 
   7  -5   3       56.87       67.72     14.14 o 
   8  -5   3       36.38       -0.63     11.11 o 
   9  -5   3        9.32       17.61     15.08 o 
  -7  -4   3        4.68       -0.82     11.93 o 
  -6  -4   3      169.58      181.03     13.82 o 
  -5  -4   3       40.80       44.98      8.20 o 
  -4  -4   3      751.70      724.93     23.62 o 
  -3  -4   3     1203.74     1259.59     33.96 o 
  -2  -4   3     5948.25     6191.47    136.96 o 
  -1  -4   3      243.63      194.45      6.82 o 
   0  -4   3     4017.41     4214.20     74.33 o 
   1  -4   3    10093.69    10340.40    218.11 o 
   2  -4   3     3535.70     3441.28     76.21 o 
   3  -4   3       41.51       38.24      8.20 o 
   4  -4   3     3126.41     2858.06     52.15 o 
   5  -4   3      588.80      572.40     31.78 o 
   6  -4   3     1020.27      851.62     25.38 o 
   7  -4   3       21.18       22.40     11.61 o 
   8  -4   3        0.21      -11.49     10.41 o 
  -7  -3   3      135.66      144.27     17.73 o 
  -6  -3   3      442.66      360.32     32.94 o 
  -5  -3   3     1500.52     1430.85     39.29 o 
  -4  -3   3     2059.47     1989.68     55.09 o 
  -3  -3   3      174.48      169.21      9.70 o 
  -2  -3   3     1852.12     1871.46     34.74 o 
  -1  -3   3     9770.44     9955.96    171.13 o 
   0  -3   3     5586.37     5876.56    101.92 o 
   1  -3   3     1191.52     1254.31     34.65 o 
   2  -3   3     3860.69     4042.74     87.67 o 
   3  -3   3       98.42      105.79      4.90 o 
   4  -3   3      145.04      143.26      6.51 o 
   5  -3   3      712.79      670.37     19.36 o 
   6  -3   3       98.69      128.22      7.40 o 
   7  -3   3      114.21      128.63     10.43 o 
  -8  -2   3        0.05        0.76     11.49 o 
  -7  -2   3      447.58      387.43     24.68 o 
  -6  -2   3      105.72      127.29     20.70 o 
  -5  -2   3       12.34       10.09      5.88 o 
  -3  -2   3     2705.10     2604.81     47.03 o 
  -2  -2   3     2862.91     2910.17     51.84 o 
  -1  -2   3      872.43      870.15     20.45 o 
   0  -2   3      497.64      522.13     11.20 o 
   1  -2   3     1639.59     1618.12     29.42 o 
   2  -2   3     2196.28     2344.89     43.09 o 
   3  -2   3    10509.41    10147.57    197.42 o 
   4  -2   3     4185.76     4105.05     73.43 o 
   5  -2   3     2353.89     2269.00     49.26 o 
   7  -2   3        7.92       12.94      5.74 o 
   8  -2   3       12.79        7.19      9.66 o 
   9  -2   3       15.72       20.51     12.75 o 
  -8  -1   3      217.10      224.48     20.38 o 
  -7  -1   3        0.41       12.24     10.54 o 
  -6  -1   3        3.62       13.43      5.99 o 
  -5  -1   3      227.17      213.93     11.39 o 
  -4  -1   3      140.74      151.00      7.32 o 
  -3  -1   3        6.76        9.65      4.48 o 
  -2  -1   3     6081.62     6388.58    110.33 o 
  -1  -1   3     2289.83     2144.15     94.60 o 
   0  -1   3    20228.89    20950.15    453.66 o 
   1  -1   3    26183.86    26105.38    448.08 o 
   2  -1   3       17.55       15.68      2.65 o 
   3  -1   3     9012.31     8282.44    213.66 o 
   4  -1   3      384.52      347.04     36.76 o 
   5  -1   3       40.07       48.17      6.53 o 
   6  -1   3        3.97        6.65      5.53 o 
   7  -1   3       19.01       41.71      7.07 o 
   8  -1   3        2.93        8.33     11.04 o 
  -9   0   3        7.40       -4.23     12.12 o 
  -8   0   3      276.71      258.18     22.03 o 
  -7   0   3        8.43       -5.81      8.33 o 
  -6   0   3        0.76        7.19      7.89 o 
  -5   0   3      388.73      371.48      9.91 o 
  -4   0   3     8577.56     8731.05    150.79 o 
  -3   0   3      308.96      320.64      8.11 o 
  -2   0   3    33655.45    32856.57    855.13 o 
   0   0   3     4665.02     4947.32     85.58 o 
   1   0   3     9375.80     9662.82    166.05 o 
   2   0   3       16.85       26.08      6.12 o 
   3   0   3       14.70       19.71      3.40 o 
   4   0   3      726.00      682.29     16.18 o 
   5   0   3      178.52      194.87     16.02 o 
   6   0   3       40.39       53.10      8.17 o 
   7   0   3        0.84        0.12      7.18 o 
   8   0   3       13.47       31.11     12.94 o 
  -9   1   3       41.74       29.16     12.50 o 
  -8   1   3       15.45       23.41     10.85 o 
  -7   1   3      488.59      499.70     27.26 o 
  -6   1   3     1910.91     2015.31     46.62 o 
  -5   1   3       53.97       64.82      4.24 o 
  -4   1   3     9840.61     9398.80    164.01 o 
  -3   1   3     2574.17     2494.93     44.46 o 
  -2   1   3     2540.41     2655.30     47.03 o 
  -1   1   3      267.47      227.56      6.36 o 
   0   1   3     5498.40     5743.00     99.58 o 
   1   1   3     1182.96     1307.92     31.68 o 
   2   1   3     6733.81     6335.98    110.64 o 
   3   1   3      721.82      670.82     15.71 o 
   4   1   3      624.36      617.27     20.81 o 
   5   1   3      571.65      550.59     25.28 o 
   6   1   3      209.21      179.66     12.23 o 
   7   1   3       15.95       24.70      8.45 o 
   8   1   3       17.64       21.04     13.63 o 
  -9   2   3       57.11       87.34     16.03 o 
  -8   2   3      128.91      109.24     15.52 o 
  -7   2   3       54.25       82.15      7.66 o 
  -6   2   3     1068.11     1104.29     28.41 o 
  -5   2   3     1456.28     1544.06     36.45 o 
  -4   2   3      264.63      273.01     10.30 o 
  -3   2   3     8890.78     9071.36    188.54 o 
  -2   2   3     3160.88     3243.75     57.00 o 
  -1   2   3    17223.87    17875.00    304.90 o 
   0   2   3    12992.09    12194.11    405.78 o 
   1   2   3      611.02      629.65     14.22 o 
   2   2   3     1036.64     1078.16     66.33 o 
   3   2   3     2442.38     2390.50     45.35 o 
   4   2   3      876.65      885.58     29.91 o 
   5   2   3        4.13        5.04      8.90 o 
   6   2   3      160.86      140.67     12.05 o 
   7   2   3        0.23       -7.82      8.07 o 
 -10   3   3        1.62       -8.71     12.68 o 
  -9   3   3       26.90       45.75     13.88 o 
  -8   3   3        0.09       -9.21     10.16 o 
  -7   3   3      132.10      126.41      9.03 o 
  -6   3   3      204.91      223.10     11.11 o 
  -5   3   3     4384.66     4466.68     96.49 o 
  -4   3   3      747.11      751.49     20.00 o 
  -3   3   3     8351.46     8492.39    146.43 o 
  -2   3   3    21332.24    20843.94   1144.09 o 
  -1   3   3      918.65      987.15     19.97 o 
   0   3   3      364.07      354.91      9.67 o 
   1   3   3     2551.15     2690.12     49.80 o 
   2   3   3     1507.32     1412.89     46.01 o 
   3   3   3       84.67      114.56      8.91 o 
   4   3   3      148.38      149.81     10.84 o 
   5   3   3       32.84       24.23      8.06 o 
   6   3   3        1.06        3.59      8.01 o 
   7   3   3       39.32       42.44     10.64 o 
 -10   4   3        7.86       -4.67     13.25 o 
  -9   4   3       14.66        3.91     11.68 o 
  -8   4   3      232.13      253.59     26.41 o 
  -7   4   3     1503.51     1377.64     48.18 o 
  -6   4   3        7.52       21.50      5.83 o 
  -5   4   3     1916.69     1892.27     44.31 o 
  -4   4   3     1894.18     1891.97     43.54 o 
  -3   4   3      384.32      356.16      9.34 o 
  -2   4   3     1339.08     1618.29     30.97 o 
  -1   4   3     1047.51      968.02     20.47 o 
   0   4   3      570.91      622.40     30.14 o 
   1   4   3        9.26        7.39      3.48 o 
   2   4   3     1529.47     1528.09     40.87 o 
   3   4   3      393.46      376.92     16.62 o 
   4   4   3      443.15      472.55     20.14 o 
   5   4   3      651.17      722.54     27.28 o 
   6   4   3       10.17        4.40      8.71 o 
 -10   5   3       42.24       57.93     15.40 o 
  -9   5   3       27.51       22.05      8.37 o 
  -8   5   3       12.58        4.57      7.35 o 
  -7   5   3       65.61       93.86      9.38 o 
  -6   5   3       32.26       41.20      6.77 o 
  -5   5   3       85.23       75.10      9.66 o 
  -3   5   3      135.11      168.49      7.07 o 
  -2   5   3       49.01       58.33      7.27 o 
  -1   5   3     1646.41     1578.83     38.89 o 
   0   5   3     4974.02     5042.05     90.66 o 
   1   5   3     2451.09     2610.57     64.81 o 
   2   5   3     1670.91     1671.54     45.31 o 
   3   5   3     1758.58     1781.95     49.10 o 
   4   5   3        6.39       -5.05     12.50 o 
   5   5   3      207.32      222.88     15.94 o 
 -10   6   3        0.43      -16.09     10.73 o 
  -9   6   3        0.40       -6.12     10.85 o 
  -8   6   3        4.43       -4.05      5.02 o 
  -7   6   3       41.36       50.47      8.90 o 
  -6   6   3      220.65      185.37     11.07 o 
  -5   6   3      446.89      410.91     15.48 o 
  -4   6   3        7.53       28.84      5.72 o 
  -3   6   3     2893.80     2753.00     51.46 o 
  -2   6   3     6013.93     5600.50    125.56 o 
  -1   6   3      361.59      409.77     25.10 o 
   0   6   3     5936.39     5761.12    103.57 o 
   1   6   3      191.28      182.59     22.85 o 
   2   6   3      266.37      282.53     16.49 o 
   3   6   3       45.44       41.75      9.90 o 
   4   6   3       34.07       30.25     11.49 o 
  -9   7   3        6.03       -8.84     11.23 o 
  -8   7   3       66.24       92.39     14.52 o 
  -7   7   3      152.81      141.30     14.58 o 
  -6   7   3        1.28       18.38      6.59 o 
  -5   7   3     1145.02     1230.61     32.83 o 
  -4   7   3     1945.91     1923.42     46.55 o 
  -3   7   3       10.03       10.33      4.73 o 
  -2   7   3     2609.18     2437.65     84.82 o 
  -1   7   3      145.93      155.71      8.59 o 
   0   7   3       60.62       70.14     13.06 o 
   1   7   3      250.11      281.62     21.87 o 
   2   7   3      479.33      500.57     22.74 o 
   3   7   3       33.90       27.24     10.72 o 
  -9   8   3       19.77       46.20     14.52 o 
  -8   8   3        0.83       -6.37      9.78 o 
  -7   8   3      158.97      209.96     18.62 o 
  -6   8   3      108.62      128.81     14.77 o 
  -5   8   3       47.90       60.90     11.11 o 
  -4   8   3        0.29       -7.57      6.16 o 
  -3   8   3       85.12       85.09      7.35 o 
  -2   8   3       60.84       48.54      7.74 o 
  -1   8   3     3206.38     3326.33    161.24 o 
   0   8   3      556.28      669.81     25.81 o 
   1   8   3      426.24      467.30     21.58 o 
   2   8   3      477.96      487.62     23.23 o 
  -9   9   3        2.80      -12.24     12.37 o 
  -8   9   3        3.45       -7.45     10.22 o 
  -7   9   3        2.76       18.43     10.41 o 
  -6   9   3      158.92      152.53     15.97 o 
  -5   9   3      198.67      175.19     15.65 o 
  -4   9   3      243.92      287.08     19.63 o 
  -3   9   3     2187.06     1604.49     55.09 o 
  -2   9   3      138.78      150.45     17.29 o 
  -1   9   3      511.04      539.02     32.25 o 
   0   9   3      476.97      468.62     22.12 o 
   1   9   3       75.91       82.63     11.61 o 
  -8  10   3       35.86       39.25     14.64 o 
  -7  10   3       14.06        5.36     10.41 o 
  -6  10   3      139.08      227.32     20.07 o 
  -5  10   3      444.57      522.29     27.83 o 
  -4  10   3       49.24       46.70     10.85 o 
  -2  10   3      122.39       94.35     17.23 o 
  -1  10   3        5.50       -2.34     12.37 o 
  -6  11   3        2.43        4.23     11.55 o 
  -5  11   3        5.14       -1.51     10.10 o 
   3 -11   4       86.89       90.62     18.62 o 
   4 -11   4       13.95       19.25     15.34 o 
   0 -10   4       30.83       24.61     14.83 o 
   1 -10   4        8.87       11.93     14.01 o 
   2 -10   4       50.28       27.14     14.52 o 
   3 -10   4        0.35       -1.07     12.94 o 
   4 -10   4       16.47       -1.89     13.57 o 
   5 -10   4       65.30       75.95     11.49 o 
   6 -10   4        0.27        7.57     15.08 o 
   7 -10   4       15.80        9.28     13.82 o 
  -2  -9   4        2.68        5.74     14.58 o 
  -1  -9   4      205.58      224.92     23.29 o 
   0  -9   4      143.43      138.90     19.31 o 
   1  -9   4       66.50       64.62     14.39 o 
   2  -9   4      314.95      279.07     23.79 o 
   3  -9   4      405.06      449.27     19.67 o 
   4  -9   4        1.61       -1.02      8.50 o 
   5  -9   4      372.06      336.47     17.85 o 
   6  -9   4       85.71      112.40     18.55 o 
   7  -9   4        9.98       20.07     14.20 o 
  -3  -8   4      463.97      461.08     33.20 o 
  -2  -8   4      190.75      189.83     21.84 o 
  -1  -8   4      182.12      174.75     20.01 o 
   0  -8   4     2373.71     2209.96     83.43 o 
   1  -8   4     1008.46      983.75     44.49 o 
   2  -8   4      135.95      123.01     10.34 o 
   3  -8   4     1133.11     1124.47     32.42 o 
   4  -8   4       67.81       69.19      9.76 o 
   5  -8   4        1.14      -18.26     14.10 o 
   6  -8   4        0.13        4.29     11.42 o 
   7  -8   4       38.42       49.67     15.71 o 
   8  -8   4        0.05      -17.80     11.86 o 
  -4  -7   4       25.95       28.08     12.87 o 
  -3  -7   4      116.76      152.28     19.69 o 
  -2  -7   4     1332.04     1378.81     58.57 o 
  -1  -7   4     1121.73     1024.20     45.63 o 
   0  -7   4       58.03      100.22     14.83 o 
   1  -7   4     1187.71     1158.89     31.55 o 
   2  -7   4       52.64       52.73      7.99 o 
   3  -7   4      131.33      125.53     10.48 o 
   4  -7   4      416.75      440.54     27.64 o 
   5  -7   4      367.04      458.66     20.38 o 
   6  -7   4       61.84       57.90     10.31 o 
   7  -7   4       82.45      133.41     18.49 o 
   8  -7   4       10.01       18.55     13.06 o 
  -5  -6   4       17.41        8.18     10.38 o 
  -4  -6   4      355.12      338.08     17.36 o 
  -3  -6   4       68.03       62.63      8.88 o 
  -2  -6   4      287.04      292.45     14.18 o 
  -1  -6   4      111.72      121.42     14.45 o 
   0  -6   4     1229.44     1246.40     32.08 o 
   1  -6   4      617.01      617.59     21.93 o 
   2  -6   4     4395.03     4211.61     93.82 o 
   3  -6   4       61.70       58.36      8.17 o 
   4  -6   4     1305.38     1225.63     33.65 o 
   5  -6   4      990.70     1046.16     30.46 o 
   6  -6   4        0.15        2.16      7.95 o 
   7  -6   4       43.88       33.45     12.56 o 
   8  -6   4       20.77       17.23     12.94 o 
   9  -6   4        1.68        2.40     15.52 o 
  -6  -5   4        5.23       -3.22     11.99 o 
  -5  -5   4       10.35       13.30      7.66 o 
  -4  -5   4        7.75        6.41      7.04 o 
  -3  -5   4     1144.09     1121.30     31.93 o 
  -2  -5   4     2073.78     2003.00     49.37 o 
  -1  -5   4     4811.74     4986.19    111.28 o 
   0  -5   4    12865.76    12338.38    212.58 o 
   1  -5   4       14.65       32.11      9.09 o 
   2  -5   4     6108.87     6041.02    131.34 o 
   3  -5   4     1611.74     1621.56     40.36 o 
   4  -5   4       20.18       25.46      7.73 o 
   5  -5   4        2.18       -6.71      6.19 o 
   6  -5   4       18.18        7.38      7.00 o 
   7  -5   4       30.28       32.44     13.32 o 
   8  -5   4       20.03       13.57     13.57 o 
   9  -5   4        0.31        2.08     14.20 o 
  -7  -4   4        4.82        4.42     12.68 o 
  -6  -4   4      130.77      129.91     12.11 o 
  -5  -4   4     1217.94     1238.79     35.97 o 
  -4  -4   4      798.83      808.25     26.19 o 
  -3  -4   4     6600.92     6533.45    145.49 o 
  -2  -4   4     5619.14     5382.47    119.78 o 
  -1  -4   4      999.20     1115.81     22.44 o 
   0  -4   4     3161.65     3104.62     55.80 o 
   1  -4   4        3.32        6.24      5.05 o 
   2  -4   4        0.58       -2.89      5.02 o 
   3  -4   4      541.71      543.52     17.74 o 
   4  -4   4      195.63      225.95     11.72 o 
   5  -4   4      104.76      126.24     19.31 o 
   6  -4   4      856.90      887.06     37.93 o 
   7  -4   4      112.64      104.77     17.51 o 
   8  -4   4        8.83      -10.41     12.37 o 
  -7  -3   4      446.93      491.43     29.54 o 
  -6  -3   4      119.12       82.61      9.70 o 
  -5  -3   4     2528.86     1572.93     60.52 o 
  -4  -3   4      289.46      304.63     13.72 o 
  -3  -3   4     2176.64     2172.41     52.26 o 
  -2  -3   4      374.24      451.14     11.01 o 
  -1  -3   4     3092.05     3182.40     56.80 o 
   0  -3   4     1787.99     1930.93     35.67 o 
   1  -3   4     6742.10     6496.70    112.97 o 
   2  -3   4      881.17      866.43     17.59 o 
   3  -3   4      181.68      208.40      7.67 o 
   4  -3   4     1647.89     1599.30     31.37 o 
   5  -3   4      773.71      745.51     17.82 o 
   6  -3   4      346.72      331.88     11.92 o 
   7  -3   4      153.85       99.24     32.19 o 
  -8  -2   4       71.78       54.34     15.27 o 
  -7  -2   4      114.00      145.15     16.47 o 
  -6  -2   4      142.82      171.26     14.93 o 
  -5  -2   4      128.30      122.24      9.10 o 
  -4  -2   4     4171.69     4237.77     96.26 o 
  -3  -2   4     3145.07     3279.88     70.29 o 
  -2  -2   4     5097.31     5351.83     93.41 o 
  -1  -2   4    11566.96    11601.53    199.04 o 
   0  -2   4     2870.09     2850.53     50.72 o 
   1  -2   4      700.77      727.02     14.90 o 
   2  -2   4     5084.34     5178.93    107.06 o 
   3  -2   4     2026.46     1935.96     36.47 o 
   4  -2   4      106.19       98.28      5.68 o 
   5  -2   4      495.09      449.81     13.10 o 
   6  -2   4        0.07        1.31      3.74 o 
   7  -2   4        7.92        3.47      8.43 o 
   8  -2   4        9.47       -7.01      9.78 o 
  -8  -1   4      121.65      140.10     18.11 o 
  -7  -1   4      110.30      102.17     13.88 o 
  -6  -1   4     3835.43     3579.87    117.45 o 
  -5  -1   4      464.03      507.00     17.68 o 
  -4  -1   4     3828.25     3942.47     70.23 o 
  -3  -1   4     5803.84     5855.50    102.17 o 
  -2  -1   4     2486.64     2528.69     45.36 o 
  -1  -1   4        4.20        4.78      2.26 o 
   0  -1   4     8081.36     8557.08    147.21 o 
   1  -1   4     3805.72     3893.77     68.48 o 
   2  -1   4      366.12      405.52     10.44 o 
   3  -1   4      112.16      134.47      6.51 o 
   4  -1   4      210.34      175.54      9.82 o 
   5  -1   4        0.90        2.84      6.13 o 
   6  -1   4      419.41      410.80     13.54 o 
   7  -1   4       63.32       68.89      9.34 o 
   8  -1   4       24.90       21.58     10.85 o 
  -9   0   4       25.19       31.05     14.33 o 
  -8   0   4      100.85       92.33     14.70 o 
  -7   0   4       18.36       16.72     10.98 o 
  -6   0   4      643.10      608.06     30.04 o 
  -5   0   4     1021.96     1031.38     21.34 o 
  -4   0   4      263.99      244.21      7.60 o 
  -3   0   4     2574.44     3191.42     56.80 o 
  -2   0   4      999.29      914.32     18.28 o 
  -1   0   4      917.45      940.61     18.35 o 
   0   0   4       26.55       24.03      2.55 o 
   1   0   4     1577.08     1531.82     28.96 o 
   2   0   4     4527.73     4481.80     79.66 o 
   3   0   4     1083.23     1003.54     28.18 o 
   4   0   4     3905.49     3700.41     67.86 o 
   5   0   4       69.50       75.40      6.52 o 
   6   0   4      367.92      357.49     16.54 o 
   7   0   4       87.30       71.81      9.97 o 
   8   0   4        0.07       -2.99      7.82 o 
  -9   1   4       19.09       11.93     12.81 o 
  -8   1   4       70.33       76.11     13.82 o 
  -7   1   4        1.83       18.87     11.17 o 
  -6   1   4       95.36       95.76      7.17 o 
  -5   1   4      459.24      488.93     14.86 o 
  -4   1   4       12.66       10.60      2.63 o 
  -3   1   4     1674.15     1806.82     33.18 o 
  -2   1   4      845.01      902.80     33.06 o 
  -1   1   4    22891.42    22550.78    386.86 o 
   0   1   4     2765.89     2813.97     50.55 o 
   1   1   4    15770.85    15998.98    274.33 o 
   2   1   4    10778.77    10116.05    175.43 o 
   3   1   4       68.05       84.15      5.70 o 
   4   1   4      865.59      868.07     20.61 o 
   5   1   4       18.72       -0.11     14.33 o 
   6   1   4       12.15       16.92      7.98 o 
   7   1   4       12.59       29.03      9.13 o 
  -9   2   4        4.66        7.38     10.98 o 
  -8   2   4       15.35       10.79     11.93 o 
  -7   2   4      105.82       97.58      8.10 o 
  -6   2   4      262.90      249.69     11.26 o 
  -5   2   4        3.95        9.01      4.58 o 
  -4   2   4     2431.65     2353.31     52.49 o 
  -3   2   4    15778.91    16003.86    274.28 o 
  -2   2   4     1097.68     1143.73     21.93 o 
  -1   2   4    14944.47    15231.01    260.86 o 
   0   2   4    15932.97    16927.12    290.15 o 
   1   2   4      978.47      923.35     19.86 o 
   2   2   4        5.91        8.05      6.55 o 
   3   2   4      713.55      643.04     17.10 o 
   4   2   4       34.41       33.25      7.25 o 
   5   2   4      221.80      264.38     38.09 o 
   6   2   4       24.46       29.61      9.25 o 
   7   2   4        1.19        4.49      9.18 o 
 -10   3   4        0.07        4.67     12.24 o 
  -9   3   4       32.27       21.90     13.63 o 
  -8   3   4      132.95      146.10     16.60 o 
  -7   3   4       42.43       51.42      7.34 o 
  -6   3   4     1490.46     1561.85     38.39 o 
  -5   3   4     5600.03     5527.71    118.35 o 
  -4   3   4      200.17      205.66      9.28 o 
  -3   3   4     3935.61     3606.81     63.84 o 
  -2   3   4       20.39       12.98      2.83 o 
  -1   3   4      598.15      613.65     14.07 o 
   0   3   4     6794.97     7079.80    155.51 o 
   1   3   4     2968.04     2731.24     51.07 o 
   2   3   4      685.00      673.79     22.62 o 
   3   3   4     2460.50     2389.02     59.53 o 
   4   3   4      675.58      637.11     23.15 o 
   5   3   4        2.42        3.45     12.94 o 
   6   3   4       81.10       93.88     11.89 o 
 -10   4   4       17.72       20.57     13.38 o 
  -9   4   4        8.43       10.85     12.94 o 
  -8   4   4      222.46      294.79     14.61 o 
  -7   4   4      144.22      157.37     10.54 o 
  -6   4   4      144.71      154.34     10.05 o 
  -5   4   4        0.44        4.74      4.56 o 
  -4   4   4     2016.27     2078.81     47.85 o 
  -3   4   4       75.24       70.49      4.82 o 
  -2   4   4    10081.93    10086.73    174.85 o 
  -1   4   4     4180.18     4344.21     78.02 o 
   0   4   4     3360.63     3118.18     61.93 o 
   1   4   4     5281.97     4978.35     89.82 o 
   2   4   4      357.58      351.51     19.85 o 
   3   4   4      268.64      278.34     15.52 o 
   4   4   4       80.45       91.69     11.00 o 
   5   4   4       38.93       53.14     15.15 o 
   6   4   4        3.24        4.23     15.08 o 
 -10   5   4        0.31      -17.48     12.81 o 
  -9   5   4        9.13        4.38      7.58 o 
  -8   5   4        0.39       -3.90      6.44 o 
  -7   5   4      371.51      355.29     16.35 o 
  -6   5   4      863.88      753.50     22.73 o 
  -5   5   4      970.79     1013.92     27.33 o 
  -4   5   4     6018.91     5964.54    128.24 o 
  -3   5   4     1038.96     1092.20     25.40 o 
  -2   5   4     2559.36     2748.68     51.67 o 
  -1   5   4     3006.94     2986.71     71.08 o 
   0   5   4      373.63      365.12     13.28 o 
   1   5   4       45.72       46.17      7.43 o 
   2   5   4      474.42      487.34     24.64 o 
   3   5   4       22.60       18.25      8.36 o 
   4   5   4        6.69        8.23      8.62 o 
   5   5   4       29.84       40.83     15.34 o 
 -10   6   4        2.31        2.90     11.11 o 
  -9   6   4      340.76      387.06     18.26 o 
  -8   6   4      180.53      139.29     11.36 o 
  -7   6   4      372.94      401.07     16.56 o 
  -6   6   4     1114.03     1097.71     30.25 o 
  -5   6   4       26.10       21.41      6.24 o 
  -4   6   4      254.81      275.97     13.21 o 
  -3   6   4      122.48      103.30      6.50 o 
  -2   6   4      305.68      275.37     10.39 o 
  -1   6   4      318.74      314.68     13.69 o 
   0   6   4        0.51        9.66      4.90 o 
   1   6   4      108.72      103.65     10.88 o 
   2   6   4       65.00       66.97      9.79 o 
   3   6   4      493.49      491.48     27.29 o 
   4   6   4      180.00      206.78     17.04 o 
  -9   7   4        5.38        4.67     10.16 o 
  -8   7   4       22.27       15.47     16.66 o 
  -7   7   4        0.58       -1.65     11.04 o 
  -6   7   4       25.31       31.16     12.05 o 
  -5   7   4       61.54       58.81      8.05 o 
  -4   7   4       57.12       61.91     10.22 o 
  -3   7   4      530.95      546.12     18.49 o 
  -2   7   4     1237.77     1178.08     41.39 o 
  -1   7   4       25.37       22.90      5.35 o 
   0   7   4      407.36      389.69     43.92 o 
   1   7   4     2688.90     2656.71     68.34 o 
   2   7   4      153.34      185.05     14.39 o 
   3   7   4      335.47      368.97     21.14 o 
  -9   8   4        2.15      -12.87     11.17 o 
  -8   8   4       64.90       74.28     14.14 o 
  -7   8   4       63.86       38.43     11.61 o 
  -6   8   4        2.77       13.13      9.66 o 
  -5   8   4      314.52      354.58     19.09 o 
  -4   8   4     1012.41      884.54     27.25 o 
  -3   8   4      182.76      195.58     15.21 o 
  -2   8   4      757.37      718.63     19.71 o 
  -1   8   4     2045.21     2038.72     59.64 o 
   0   8   4        9.03       11.30      8.23 o 
   1   8   4      373.87      370.25     20.13 o 
   2   8   4       27.91       15.70      9.99 o 
  -8   9   4        3.06        9.09     10.98 o 
  -7   9   4      145.28      183.96     18.05 o 
  -6   9   4      230.79      225.55     19.37 o 
  -5   9   4       14.22       -3.03      7.95 o 
  -4   9   4      307.73      312.20     19.94 o 
  -3   9   4      438.84      427.50     23.22 o 
  -2   9   4        5.44        5.74     10.35 o 
  -1   9   4        9.37       23.49     14.80 o 
   0   9   4       67.14       98.34     14.36 o 
   1   9   4       22.13       37.72     10.81 o 
  -7  10   4        5.71        1.45     10.35 o 
  -6  10   4       31.16       43.92     11.93 o 
  -5  10   4        6.22       -6.82      9.09 o 
  -4  10   4       19.60        2.15      9.34 o 
  -1  10   4       11.53        9.78     12.81 o 
   0 -10   5       55.10       64.62     17.99 o 
   1 -10   5      785.81      811.20     44.05 o 
   2 -10   5       64.51       83.56     16.60 o 
   3 -10   5      274.98      254.20     24.30 o 
   4 -10   5      202.00      237.88     15.90 o 
   5 -10   5        2.07       -4.81     14.20 o 
   6 -10   5        9.07       -2.84     14.89 o 
  -2  -9   5      397.53      429.90     32.25 o 
  -1  -9   5     1331.75     1298.60     58.88 o 
   0  -9   5        4.48        5.36     12.94 o 
   1  -9   5      781.43      779.02     41.02 o 
   2  -9   5      675.62      631.91     35.03 o 
   3  -9   5        2.01      -10.54      8.12 o 
   4  -9   5        3.95        1.26      8.82 o 
   5  -9   5        0.43       -3.75      9.60 o 
   6  -9   5        3.35       16.85     13.06 o 
   7  -9   5       19.75       18.49     14.07 o 
  -3  -8   5      674.79      656.34     39.88 o 
  -2  -8   5      168.53      191.60     21.90 o 
  -1  -8   5      296.98      285.63     24.93 o 
   0  -8   5       10.05       11.68     11.30 o 
   1  -8   5        4.74        5.55     12.24 o 
   2  -8   5      356.80      368.42     16.73 o 
   3  -8   5      107.62      131.66     11.77 o 
   4  -8   5        6.14      -11.10      7.40 o 
   5  -8   5       20.16       14.53     15.87 o 
   6  -8   5       82.26       84.38     16.98 o 
   7  -8   5        4.52       14.70     14.26 o 
   8  -8   5        7.51       -0.13     13.06 o 
  -4  -7   5      113.54      111.51     19.25 o 
  -3  -7   5       28.62       25.62     12.37 o 
  -2  -7   5      486.70      452.43     30.10 o 
  -1  -7   5       13.65       11.68     10.98 o 
   0  -7   5     1253.68     1238.20     52.32 o 
   1  -7   5     1023.60     1028.37     29.48 o 
   2  -7   5        0.76       -7.26      6.88 o 
   3  -7   5      809.21      802.79     28.12 o 
   4  -7   5      581.00      598.62     22.79 o 
   5  -7   5       46.16       26.90      9.84 o 
   6  -7   5      143.20      106.27     11.75 o 
   7  -7   5       42.86       44.11     13.82 o 
   8  -7   5        6.32       14.14     13.57 o 
  -5  -6   5      307.37      307.74     17.72 o 
  -4  -6   5      501.87      558.06     22.30 o 
  -3  -6   5      344.10      374.93     26.88 o 
  -2  -6   5     2774.81     2642.00     95.42 o 
  -1  -6   5      771.42      723.36     34.90 o 
   0  -6   5       12.06       12.77      6.04 o 
   1  -6   5     2210.04     2251.09     57.18 o 
   2  -6   5     2156.27     2071.76     51.94 o 
   3  -6   5       42.80       17.31      7.03 o 
   4  -6   5      468.04      407.18     18.23 o 
   5  -6   5        4.39       -3.04      7.41 o 
   6  -6   5       16.78       17.90      8.49 o 
   7  -6   5        7.82        6.18     13.00 o 
   8  -6   5        2.13        2.46     12.62 o 
  -6  -5   5       74.65       83.10     11.57 o 
  -5  -5   5      418.86      382.63     18.29 o 
  -4  -5   5     1023.47      999.50     30.44 o 
  -3  -5   5      345.44      297.23     14.38 o 
  -2  -5   5       47.90       43.25      6.49 o 
  -1  -5   5     1625.72     1727.23     42.54 o 
   0  -5   5     1218.37     1150.22     29.90 o 
   1  -5   5      129.23      133.86      9.23 o 
   2  -5   5        1.57       -2.71      5.58 o 
   3  -5   5      737.13      712.15     22.38 o 
   4  -5   5        0.32       -7.66      6.94 o 
   5  -5   5      609.01      562.66     20.63 o 
   6  -5   5      120.24      154.72     11.76 o 
   7  -5   5       49.26       50.71      9.63 o 
   8  -5   5      226.02      284.18     24.80 o 
  -7  -4   5       53.67       58.31     14.83 o 
  -6  -4   5       85.05       84.41     10.65 o 
  -5  -4   5      226.42      232.65     18.11 o 
  -4  -4   5      227.71      205.10     12.44 o 
  -3  -4   5      376.18      340.58     14.64 o 
  -2  -4   5      192.84      204.41     10.67 o 
  -1  -4   5      229.78      247.51      8.44 o 
   0  -4   5     3891.76     3893.72     69.65 o 
   1  -4   5     4968.71     4865.52    128.68 o 
   2  -4   5     1745.27     1674.68     40.95 o 
   3  -4   5     5494.35     5164.94    176.71 o 
   4  -4   5      203.99      219.50     12.13 o 
   5  -4   5      310.96      339.08     15.34 o 
   6  -4   5       86.87       87.41      9.64 o 
   7  -4   5        1.22        0.64      7.87 o 
   8  -4   5       20.61       12.31     14.20 o 
  -7  -3   5       13.25       -2.84     11.30 o 
  -6  -3   5        3.08        6.31     10.22 o 
  -5  -3   5       74.59       70.95     13.10 o 
  -4  -3   5      221.17      230.48     12.40 o 
  -3  -3   5      254.10      272.58     12.49 o 
  -2  -3   5    12164.03    12364.29    212.86 o 
  -1  -3   5     5540.96     5510.88     96.73 o 
   0  -3   5     9336.41     9626.62    166.33 o 
   1  -3   5    11925.14    12160.66    209.29 o 
   2  -3   5        1.94        8.58      2.95 o 
   3  -3   5     1113.18     1133.03     27.62 o 
   4  -3   5        3.86        0.07      3.80 o 
   5  -3   5       36.49       70.40     22.66 o 
   6  -3   5        7.63       -2.90      6.55 o 
   7  -3   5       15.55       45.76      9.46 o 
  -8  -2   5        5.60       13.00     13.19 o 
  -7  -2   5      194.29      196.90     18.68 o 
  -6  -2   5      622.96      717.87     33.64 o 
  -5  -2   5     1017.77      956.05     28.39 o 
  -4  -2   5    10171.53    10231.08    223.07 o 
  -3  -2   5      596.18      606.79     16.43 o 
  -2  -2   5    10997.58    10938.07    188.27 o 
  -1  -2   5     6053.15     6234.90    108.78 o 
   0  -2   5      735.17      737.46     15.88 o 
   1  -2   5      155.36      163.59     10.33 o 
   2  -2   5      936.39      922.02     19.26 o 
   3  -2   5       15.60       16.16      3.98 o 
   4  -2   5      734.91      711.70     21.36 o 
   5  -2   5      269.58      291.66     10.97 o 
   6  -2   5        3.75       11.37      5.34 o 
   7  -2   5        9.65       26.44      7.72 o 
   8  -2   5       17.01       -8.20     13.06 o 
  -8  -1   5       90.24      105.27     15.97 o 
  -7  -1   5      255.72      265.82     21.77 o 
  -6  -1   5      642.50      657.03     31.68 o 
  -5  -1   5       45.02       36.86      6.65 o 
  -4  -1   5     2640.31     2535.85     46.77 o 
  -3  -1   5       14.48       17.43      3.58 o 
  -2  -1   5     2014.84     2161.71     39.83 o 
  -1  -1   5    15486.34    17094.04    292.40 o 
   0  -1   5     8278.31     7973.96    137.82 o 
   1  -1   5     1455.87     1508.38     28.69 o 
   2  -1   5     5181.29     5185.33     91.68 o 
   3  -1   5      740.08      740.23     17.55 o 
   4  -1   5       29.50       22.12      4.61 o 
   5  -1   5      212.43      185.81     17.42 o 
   6  -1   5      166.00      136.98      8.86 o 
   7  -1   5        1.46       -0.12      7.29 o 
   8  -1   5       13.46       15.37      8.80 o 
  -9   0   5       50.63       73.14     15.65 o 
  -8   0   5       44.55       43.67     12.75 o 
  -7   0   5      228.16      227.13     19.69 o 
  -6   0   5        1.78        3.91      8.84 o 
  -5   0   5     1953.06     2000.41     60.11 o 
  -4   0   5       26.77       26.12      3.61 o 
  -3   0   5    12045.50    12333.80    211.88 o 
  -2   0   5     4252.04     4156.38     73.36 o 
  -1   0   5     1717.79     1759.11     39.40 o 
   0   0   5     7501.03     7227.29    125.13 o 
   1   0   5     4470.18     4481.27     79.40 o 
   2   0   5       56.61       64.30      9.32 o 
   3   0   5     1427.31     1466.45     30.16 o 
   4   0   5      733.25      681.47     17.48 o 
   5   0   5        4.54        9.01      5.26 o 
   6   0   5       12.98       12.81      7.38 o 
   7   0   5       12.51       16.72      8.72 o 
  -9   1   5       17.17       24.87     13.76 o 
  -8   1   5      257.15      277.36     23.35 o 
  -7   1   5      745.62      738.00     35.59 o 
  -6   1   5      596.94      641.10     19.09 o 
  -5   1   5     5636.78     5672.72    121.11 o 
  -4   1   5      855.13      836.13     19.50 o 
  -3   1   5     5445.96     5928.00    103.53 o 
  -2   1   5     2488.76     2452.92     44.37 o 
  -1   1   5     2845.40     2981.80     53.40 o 
   0   1   5     1065.77     1073.15     21.70 o 
   1   1   5      245.04      329.83     15.46 o 
   2   1   5     1899.65     2030.15     39.30 o 
   3   1   5       24.95       27.16      5.17 o 
   4   1   5      248.37      249.36     13.42 o 
   5   1   5      379.54      363.25     16.69 o 
   6   1   5       26.68       32.39      8.82 o 
   7   1   5       65.42       76.96     13.41 o 
  -9   2   5       36.90       28.90     13.06 o 
  -8   2   5      242.73      277.68     22.15 o 
  -7   2   5      758.01      733.27     21.96 o 
  -6   2   5       32.17       44.28      8.96 o 
  -5   2   5       46.00       54.21      9.06 o 
  -4   2   5      120.20       95.56      6.58 o 
  -3   2   5     2288.31     2243.74     57.35 o 
  -2   2   5     1021.05     1121.84     31.40 o 
  -1   2   5      361.27      420.06     15.17 o 
   0   2   5      878.44      890.22     19.19 o 
   1   2   5       61.01       49.21      5.11 o 
   2   2   5     4484.82     4445.27     80.95 o 
   3   2   5     1486.23     1421.86     30.80 o 
   4   2   5      337.63      350.63     16.73 o 
   5   2   5      909.43      887.25     42.41 o 
   6   2   5       52.93       34.82      9.28 o 
   7   2   5        6.57        5.11     14.39 o 
  -9   3   5       21.60       26.19     14.07 o 
  -8   3   5        0.19       -6.56      9.85 o 
  -7   3   5       87.64       84.75      8.24 o 
  -6   3   5       85.38       75.98      7.58 o 
  -5   3   5      244.92      250.60     11.38 o 
  -4   3   5     1091.70     1172.61     44.46 o 
  -3   3   5     1957.71     1951.97     36.33 o 
  -2   3   5     3062.51     3239.09     58.47 o 
  -1   3   5     1093.68     1120.04     23.19 o 
   0   3   5    10228.57     9749.30    169.94 o 
   1   3   5     2305.82     2175.43     42.35 o 
   2   3   5     2441.71     2322.98     45.73 o 
   3   3   5     1365.26     1338.03     37.95 o 
   4   3   5      142.17      195.74     13.67 o 
   5   3   5       34.58       39.57     10.31 o 
   6   3   5       31.97       60.11     15.75 o 
 -10   4   5        0.25        2.59     13.13 o 
  -9   4   5       15.87       12.37     11.93 o 
  -8   4   5      159.16      118.37      9.87 o 
  -7   4   5      166.32      171.04     10.95 o 
  -6   4   5      575.61      579.47     31.02 o 
  -5   4   5     2438.22     2417.39     83.49 o 
  -4   4   5     1709.62     1651.76     39.57 o 
  -3   4   5     2809.47     2780.73     51.07 o 
  -2   4   5     9393.74     9325.50    256.45 o 
  -1   4   5      438.39      459.52     12.54 o 
   0   4   5     2354.86     2224.66     54.64 o 
   1   4   5      113.92      106.16      6.80 o 
   2   4   5      395.30      408.02     23.67 o 
   3   4   5       46.91       50.80     13.92 o 
   4   4   5      102.69      107.54     12.33 o 
   5   4   5        6.08        3.66      9.17 o 
 -10   5   5       16.82        0.50     12.87 o 
  -9   5   5        1.61       -0.52     10.67 o 
  -8   5   5        6.18       10.64      6.99 o 
  -7   5   5     1101.21     1159.42     60.02 o 
  -6   5   5      511.98      462.09     17.32 o 
  -5   5   5     1203.81     1135.33     51.21 o 
  -4   5   5     2154.60     2093.86     92.36 o 
  -3   5   5       81.57       73.22      5.36 o 
  -2   5   5       16.13       13.20      3.91 o 
  -1   5   5     1827.16     1880.91     50.02 o 
   0   5   5       22.25       19.88      4.60 o 
   1   5   5     2017.08     1922.43     50.45 o 
   2   5   5     1071.14     1048.37     32.82 o 
   3   5   5      404.84      416.96     20.12 o 
   4   5   5      215.25      241.69     17.02 o 
   5   5   5       50.16       49.66     12.09 o 
  -9   6   5        4.14       -9.73      7.89 o 
  -8   6   5        0.32       -5.95      8.11 o 
  -7   6   5       53.12       79.54      9.49 o 
  -6   6   5       10.02       12.03      7.04 o 
  -5   6   5       33.07       31.72      6.79 o 
  -4   6   5     1140.31     1142.90     31.31 o 
  -3   6   5     3077.73     3101.58     58.54 o 
  -2   6   5      194.44      180.03      8.97 o 
  -1   6   5     4676.13     4026.69    256.01 o 
   0   6   5     2055.62     2074.45     42.21 o 
   1   6   5      333.96      311.30     20.07 o 
   2   6   5      256.02      246.16     16.03 o 
   3   6   5      201.06      218.20     16.40 o 
   4   6   5        0.71        6.36     10.89 o 
  -9   7   5       72.07       97.81     11.87 o 
  -8   7   5       13.34        4.21      8.16 o 
  -7   7   5        1.88       -4.06      7.46 o 
  -6   7   5     1217.44     1235.38     37.93 o 
  -5   7   5      988.84      921.24     27.23 o 
  -4   7   5      499.25      561.34     20.45 o 
  -3   7   5     2452.40     2425.31    174.97 o 
  -2   7   5      552.27      498.94     22.12 o 
  -1   7   5       21.56       29.70      5.71 o 
   0   7   5       84.90      100.65     16.12 o 
   1   7   5       76.82       83.03     10.50 o 
   2   7   5       17.18       16.84      9.90 o 
   3   7   5        3.50       14.06     10.83 o 
  -9   8   5       26.28       39.76     13.95 o 
  -8   8   5      202.93      226.50     19.75 o 
  -7   8   5       83.82       63.93     13.00 o 
  -4   8   5       30.16       20.62      8.37 o 
  -3   8   5       17.70       15.79      7.36 o 
  -2   8   5       94.10      135.34     12.31 o 
  -1   8   5        9.16       -6.20      7.99 o 
   0   8   5      228.22      216.44     14.98 o 
   1   8   5      216.67      247.18     17.01 o 
   2   8   5       67.83       82.15     20.32 o 
  -8   9   5       26.24       41.15     12.31 o 
  -7   9   5        0.02        5.55      9.59 o 
  -6   9   5       41.35       32.69     11.23 o 
  -5   9   5      176.73      202.83     17.73 o 
  -3   9   5        7.32        3.26      7.88 o 
  -2   9   5       97.96      138.34     20.51 o 
  -1   9   5      687.63      779.50     31.55 o 
   0   9   5      231.76      260.43     24.80 o 
  -7  10   5       57.87      112.46     15.65 o 
  -6  10   5      203.37      224.48     19.94 o 
  -5  10   5       12.05        1.96     10.29 o 
  -4  10   5      173.17      202.52     17.42 o 
   1 -10   6      245.25      276.61     26.63 o 
   2 -10   6       16.11        8.39     13.51 o 
   3 -10   6       92.49       80.97     17.17 o 
   4 -10   6       19.20        3.80     18.08 o 
   5 -10   6        6.67        5.43     15.75 o 
  -1  -9   6       94.59       87.72     18.81 o 
   0  -9   6       87.10      100.34     18.93 o 
   1  -9   6       18.09        5.24     13.63 o 
   2  -9   6      382.04      375.44     28.71 o 
   3  -9   6        7.10       -1.77      8.82 o 
   4  -9   6      397.07      412.46     20.53 o 
   5  -9   6       83.37      129.56     18.49 o 
   6  -9   6        7.25      -21.35     18.46 o 
  -3  -8   6       15.32        9.53     15.15 o 
  -2  -8   6        5.70       -7.32     11.49 o 
  -1  -8   6      613.01      641.25     37.42 o 
   0  -8   6     1005.54      989.55     47.02 o 
   1  -8   6      160.81      157.20     18.49 o 
   2  -8   6     1645.65     1683.78     44.62 o 
   3  -8   6      206.80      224.94     15.13 o 
   4  -8   6      184.74      178.58     14.26 o 
   5  -8   6       97.89       88.86     20.79 o 
   6  -8   6        0.41      -11.53     10.14 o 
   7  -8   6       19.35       -1.83     14.07 o 
  -4  -7   6       26.50       24.17     14.77 o 
  -3  -7   6     1370.98     1398.69     61.28 o 
  -2  -7   6      780.25      706.19     38.31 o 
  -1  -7   6     1430.38     1434.03     59.07 o 
   0  -7   6     3322.52     3201.09    112.21 o 
   1  -7   6        3.34        5.38      7.05 o 
   2  -7   6      220.35      200.33     13.11 o 
   3  -7   6       11.99        3.86      8.01 o 
   4  -7   6        4.81        4.90      9.07 o 
   5  -7   6       22.06       28.99      9.48 o 
   6  -7   6       16.69       43.26     10.43 o 
   7  -7   6        2.74       12.81     14.58 o 
   8  -7   6        1.36        1.07     13.69 o 
  -5  -6   6      761.21      743.87     41.72 o 
  -4  -6   6       53.22       68.60     15.78 o 
  -3  -6   6     1819.05     1825.05     72.26 o 
  -2  -6   6      493.85      502.22     30.54 o 
  -1  -6   6      367.08      389.38     26.32 o 
   0  -6   6        1.88        9.70      6.07 o 
   1  -6   6      794.01      767.98     24.02 o 
   2  -6   6        9.12       11.44      9.02 o 
   3  -6   6      598.36      614.52     29.66 o 
   4  -6   6      380.41      414.93     28.08 o 
   5  -6   6       50.44       52.66      9.49 o 
   6  -6   6       38.64       40.55      9.38 o 
   7  -6   6       48.56       36.51     11.42 o 
   8  -6   6        4.48       10.60     15.59 o 
  -6  -5   6       55.74       41.40     13.57 o 
  -5  -5   6      236.78      254.25     14.97 o 
  -4  -5   6      186.00      180.31     12.30 o 
  -3  -5   6       72.00       73.62      8.29 o 
  -2  -5   6      209.66      201.07     18.30 o 
  -1  -5   6     2391.21     2351.07     55.21 o 
   0  -5   6      638.68      677.79     20.97 o 
   1  -5   6     2230.13     2173.16     67.53 o 
   2  -5   6     1822.84     1786.27     44.98 o 
   3  -5   6      195.97      198.54     12.76 o 
   4  -5   6      454.88      410.42     17.44 o 
   5  -5   6      353.71      276.93     14.76 o 
   6  -5   6        2.76        0.33     12.59 o 
   7  -5   6        2.74       -3.15      8.20 o 
   8  -5   6       10.79       16.09     16.03 o 
  -6  -4   6      563.62      530.75     30.36 o 
  -5  -4   6        4.62        4.27      6.78 o 
  -4  -4   6     3107.62     3037.27     73.01 o 
  -3  -4   6     2196.86     2211.06     54.30 o 
  -2  -4   6     2495.03     2558.50     60.58 o 
  -1  -4   6     3506.17     3551.89     64.39 o 
   0  -4   6     2761.85     2879.64     66.03 o 
   1  -4   6      380.84      395.69     15.71 o 
   2  -4   6     1222.87     1198.67     32.06 o 
   3  -4   6      966.81      896.73     26.11 o 
   4  -4   6       13.91       14.11      8.46 o 
   5  -4   6        6.27       -3.19      7.51 o 
   6  -4   6       68.15       84.39     10.60 o 
   7  -4   6       11.16        8.74      9.33 o 
   8  -4   6        1.48       -4.17     13.76 o 
  -7  -3   6       96.61       50.36     14.45 o 
  -6  -3   6     1177.94     1153.76     47.77 o 
  -5  -3   6      424.93      468.51     18.97 o 
  -4  -3   6       37.73       19.50     18.55 o 
  -3  -3   6     1198.62     1175.98     31.67 o 
  -2  -3   6     1912.02     1975.94     37.56 o 
  -1  -3   6      321.19      316.62      9.76 o 
   0  -3   6      529.64      593.47     14.37 o 
   1  -3   6      712.42      802.31     20.97 o 
   2  -3   6       64.40       60.43      4.86 o 
   3  -3   6      839.99      782.62     32.37 o 
   4  -3   6      907.84      853.07     25.21 o 
   5  -3   6        4.53        0.95      9.59 o 
   6  -3   6      305.64      317.93     16.24 o 
   7  -3   6       37.52       66.95     10.74 o 
   8  -3   6        9.91      -15.15     12.56 o 
  -8  -2   6      119.59      152.53     19.88 o 
  -7  -2   6        0.38        4.04     11.80 o 
  -6  -2   6       13.72        0.76      9.09 o 
  -5  -2   6        8.06        7.73     11.26 o 
  -4  -2   6       34.04       21.53      6.27 o 
  -3  -2   6      465.45      510.94     12.81 o 
  -2  -2   6       35.08       42.51      6.30 o 
  -1  -2   6      687.04      672.80     15.48 o 
   0  -2   6      363.67      405.72     10.99 o 
   1  -2   6    12002.11    12184.73    209.94 o 
   2  -2   6     5307.75     5071.06     89.97 o 
   3  -2   6     1058.26     1051.18     22.77 o 
   4  -2   6     1742.25     1842.65     45.07 o 
   5  -2   6        4.35        1.08      5.34 o 
   6  -2   6       36.51       43.18      9.57 o 
   7  -2   6        3.02       -6.75     11.86 o 
   8  -2   6        0.55       20.51     14.01 o 
  -8  -1   6       10.13       -1.77     11.04 o 
  -7  -1   6       20.68       21.77     11.04 o 
  -6  -1   6       80.23       76.61     13.88 o 
  -5  -1   6      106.78      129.88     14.52 o 
  -4  -1   6     1196.74     1235.96     25.21 o 
  -3  -1   6     3842.41     3986.64     71.38 o 
  -2  -1   6      702.18      714.79     16.16 o 
  -1  -1   6    13721.31    13430.78    230.65 o 
   0  -1   6     3924.22     3820.95     68.13 o 
   1  -1   6     3931.23     3855.35     97.93 o 
   2  -1   6     2642.93     2596.16     48.39 o 
   3  -1   6        4.31        2.15      4.88 o 
   4  -1   6      183.24      195.29      9.58 o 
   5  -1   6       25.87       51.93      8.49 o 
   6  -1   6        0.42       -0.15      7.94 o 
   7  -1   6       18.21       30.80     12.50 o 
  -9   0   6        2.44        2.52     12.31 o 
  -8   0   6        0.29        7.38     12.31 o 
  -7   0   6       45.77       36.98     12.05 o 
  -6   0   6     1182.40     1210.43     48.97 o 
  -5   0   6     2219.79     2361.36     53.85 o 
  -4   0   6     2245.46     2280.84     42.63 o 
  -3   0   6    12425.18    12251.00    210.97 o 
  -2   0   6      475.44      492.43     12.23 o 
  -1   0   6     9109.34     9287.32    193.32 o 
   0   0   6       15.48       13.11      3.23 o 
   1   0   6      451.15      394.91     10.99 o 
   2   0   6     1709.44     1648.29     32.94 o 
   3   0   6     1940.36     1972.66     45.89 o 
   4   0   6       88.92       77.70      8.67 o 
   5   0   6      203.78      245.99     12.13 o 
   6   0   6       83.79       91.63     16.09 o 
   7   0   6        4.13       14.14     13.63 o 
  -9   1   6       35.66       42.41     15.40 o 
  -8   1   6      117.56      181.69     19.25 o 
  -7   1   6      190.85      174.56     18.68 o 
  -6   1   6     1026.97     1022.29     27.25 o 
  -5   1   6     1917.02     1888.84     44.46 o 
  -4   1   6      155.61      157.08      6.86 o 
  -3   1   6        2.08        2.41      3.26 o 
  -2   1   6     4616.27     4843.40     85.35 o 
  -1   1   6       12.06       14.71      3.18 o 
   0   1   6     9211.53     9670.29    208.00 o 
   1   1   6     5614.04     5373.78     95.63 o 
   2   1   6       16.91       13.36      4.55 o 
   3   1   6      957.07      927.76     28.11 o 
   4   1   6      344.73      307.42     12.85 o 
   5   1   6       19.46       17.31      8.66 o 
   6   1   6        6.97        5.63      8.50 o 
   7   1   6       53.56       57.58     11.89 o 
  -9   2   6        6.80       29.16     15.15 o 
  -8   2   6      154.24      190.59     19.44 o 
  -7   2   6        0.70       -4.86      5.47 o 
  -6   2   6      189.30      205.24     13.82 o 
  -5   2   6     1376.04     1378.06     34.34 o 
  -4   2   6     6584.77     6566.68    159.60 o 
  -3   2   6      668.58      667.74     15.02 o 
  -2   2   6    14712.58    14490.08    248.87 o 
  -1   2   6     3745.99     3637.89     65.59 o 
   0   2   6       34.99       34.15      7.08 o 
   1   2   6     1074.01     1051.69     23.10 o 
   2   2   6      508.15      486.82     18.18 o 
   3   2   6      176.56      166.37     10.06 o 
   4   2   6       29.13       37.38      9.91 o 
   5   2   6        8.74       10.88      7.93 o 
   6   2   6       55.06       60.50     11.20 o 
  -9   3   6       69.10       52.07     14.45 o 
  -8   3   6        8.88      -13.69     11.36 o 
  -7   3   6      824.17      851.80     27.55 o 
  -6   3   6     2644.61     2560.84     59.42 o 
  -5   3   6     1889.78     1902.07     45.28 o 
  -4   3   6     6062.45     6007.56    128.42 o 
  -3   3   6     1207.71     1129.90     23.03 o 
  -2   3   6        8.91       20.03      3.76 o 
  -1   3   6      148.70      165.29      7.49 o 
   0   3   6      736.48      769.83     18.35 o 
   1   3   6      536.96      517.41     18.91 o 
   2   3   6       32.13       23.12      6.44 o 
   3   3   6       77.69       74.37     10.44 o 
   4   3   6       38.76       43.03      9.33 o 
   5   3   6        5.82        6.42      9.37 o 
   6   3   6       22.86       44.40     11.74 o 
  -9   4   6      165.88      169.64     21.02 o 
  -8   4   6      119.25       94.50      9.68 o 
  -7   4   6      126.31      133.67      9.99 o 
  -6   4   6       76.29       86.11      8.66 o 
  -5   4   6      121.61       99.82      8.33 o 
  -4   4   6      739.61      729.76     29.54 o 
  -3   4   6      226.42      312.98     11.82 o 
  -2   4   6      351.45      356.66     11.28 o 
  -1   4   6      536.81      538.71     14.59 o 
   0   4   6     1191.83     1115.84     24.87 o 
   1   4   6     1451.39     1399.00     30.36 o 
   2   4   6       54.07       54.21     10.03 o 
   3   4   6      834.61      832.63     28.82 o 
   4   4   6      338.67      298.91     18.36 o 
   5   4   6      185.22      190.67     16.08 o 
  -9   5   6        0.40       -0.07      7.47 o 
  -8   5   6        0.31       -2.63      6.49 o 
  -7   5   6      387.65      338.23     25.84 o 
  -6   5   6      269.09      265.45     13.81 o 
  -5   5   6      644.92      671.03     21.61 o 
  -4   5   6        4.74        8.25      5.90 o 
  -3   5   6      561.27      705.39     22.42 o 
  -2   5   6     3113.41     3125.89     59.08 o 
  -1   5   6     2701.65     2731.09     52.73 o 
   0   5   6      348.40      321.88     14.34 o 
   1   5   6     2689.72     2639.74     66.07 o 
   2   5   6      513.55      490.65     21.50 o 
   3   5   6      163.07      181.39     14.48 o 
   4   5   6        3.55        9.07      9.90 o 
  -9   6   6        2.65      -11.41      7.61 o 
  -8   6   6      167.41      167.04     22.50 o 
  -7   6   6       16.98       10.36      7.32 o 
  -6   6   6       20.65       17.04      6.81 o 
  -5   6   6      140.95      174.64     11.40 o 
  -4   6   6     2551.48     2471.60    165.66 o 
  -3   6   6     1265.59     1300.87     68.32 o 
  -2   6   6      689.43      643.18     17.55 o 
  -1   6   6     1559.94     1470.69     41.05 o 
   0   6   6       12.55       12.56     10.70 o 
   1   6   6        5.39        7.42      7.67 o 
   2   6   6      109.19      125.37     12.27 o 
   3   6   6       50.60       62.05     12.25 o 
  -9   7   6      120.11      110.39     12.08 o 
  -8   7   6       25.07       32.11      9.12 o 
  -7   7   6       75.78       93.60      9.86 o 
  -6   7   6      428.97      405.30     37.52 o 
  -5   7   6      279.08      258.20     14.32 o 
  -4   7   6      365.26      338.32     22.66 o 
  -3   7   6      154.48      130.48     11.29 o 
  -2   7   6       84.35       83.69      7.49 o 
  -1   7   6      270.98      287.09     12.23 o 
   0   7   6     1302.90     1408.81     41.61 o 
   1   7   6       15.55       14.33      8.58 o 
   2   7   6      529.90      529.34     24.21 o 
  -8   8   6       18.49       20.15      8.95 o 
  -7   8   6       38.69       34.18     19.03 o 
  -6   8   6        0.11       -4.65      7.86 o 
  -5   8   6      268.82      253.97     15.09 o 
  -4   8   6        1.60       -5.17      9.91 o 
  -3   8   6     1248.42     1209.79    118.17 o 
  -2   8   6     1344.86      487.20     23.67 o 
  -1   8   6        2.95        6.94      7.97 o 
   0   8   6      483.62      440.95     21.26 o 
   1   8   6      196.80      223.68     16.65 o 
  -8   9   6       40.38       23.35     11.30 o 
  -7   9   6      203.60      201.70     18.74 o 
  -6   9   6        8.79       -3.41      9.78 o 
  -5   9   6      683.99      759.86     48.53 o 
  -4   9   6      619.17      645.48     31.05 o 
  -3   9   6       36.65       52.24     14.64 o 
  -2   9   6      390.27      420.05     32.82 o 
  -1   9   6        3.13       27.90     16.19 o 
  -6  10   6       23.37       25.62     12.31 o 
  -5  10   6        2.67        3.41     10.48 o 
  -4  10   6       16.62       24.23     11.42 o 
   2 -10   7       59.01       25.37     15.78 o 
   3 -10   7      175.47      184.66     22.40 o 
   4 -10   7       69.69       86.52     29.82 o 
  -1  -9   7        7.19        1.89     13.38 o 
   0  -9   7      403.53      368.43     29.03 o 
   1  -9   7      431.75      435.07     31.11 o 
   2  -9   7       35.39       54.21     17.67 o 
   3  -9   7       86.98       99.78     12.50 o 
   4  -9   7      134.61      123.87     13.41 o 
   5  -9   7        0.91        3.86     14.39 o 
   6  -9   7       20.57        3.85     22.31 o 
  -2  -8   7      403.46      438.04     32.12 o 
  -1  -8   7      449.68      454.32     32.12 o 
   0  -8   7       32.44       37.11     15.34 o 
   1  -8   7      306.36      361.24     28.78 o 
   2  -8   7      285.28      292.38     16.45 o 
   3  -8   7       30.57       27.70     10.01 o 
   4  -8   7        0.62      -14.01      9.34 o 
   5  -8   7       42.57       48.49     13.60 o 
   6  -8   7        0.07      -10.70     21.24 o 
   7  -8   7       28.44       22.03     14.39 o 
  -4  -7   7       83.94      109.05     19.63 o 
  -3  -7   7      235.38      207.38     22.91 o 
  -2  -7   7        8.99      -11.30     11.93 o 
  -1  -7   7      221.67      263.35     24.61 o 
   0  -7   7       89.38       67.53     14.96 o 
   1  -7   7      125.06      134.48     12.91 o 
   2  -7   7      152.60      145.19     12.13 o 
   3  -7   7      802.51      817.67     27.99 o 
   4  -7   7       11.12       -4.95     11.42 o 
   5  -7   7      324.47      366.39     19.65 o 
   6  -7   7       48.54       69.56     12.18 o 
   7  -7   7        0.24      -13.95      9.73 o 
  -5  -6   7       91.86       94.41     18.87 o 
  -4  -6   7        0.21       -4.17     11.86 o 
  -3  -6   7       52.27       33.57     12.62 o 
  -2  -6   7      762.92      785.01     38.75 o 
  -1  -6   7       10.38       -5.87     11.86 o 
   0  -6   7     1078.41     1090.21     31.04 o 
   1  -6   7     2053.97     2017.71     50.75 o 
   2  -6   7      722.16      710.56     24.44 o 
   3  -6   7     1345.96     1317.87     37.00 o 
   4  -6   7       56.93       76.80     15.34 o 
   5  -6   7       18.14       36.78     10.01 o 
   6  -6   7        8.46       -1.77      8.74 o 
   7  -6   7        0.04       -6.13      9.32 o 
  -5  -5   7      236.79      257.10     15.80 o 
  -4  -5   7     1255.23     1221.08     35.74 o 
  -3  -5   7      181.83      206.05     20.13 o 
  -2  -5   7     7740.50     7872.49    252.94 o 
  -1  -5   7     1885.81     1915.88     46.92 o 
   0  -5   7     2677.20     2708.13     63.87 o 
   1  -5   7     1567.33     1644.55     42.40 o 
   2  -5   7       37.45       33.44      8.46 o 
   3  -5   7        6.80       -2.35      7.23 o 
   4  -5   7       60.19       74.79     10.27 o 
   5  -5   7        0.02       -1.61      8.49 o 
   6  -5   7       10.47       17.85     13.57 o 
   7  -5   7       16.47       48.19     12.37 o 
  -6  -4   7      345.53      361.87     25.69 o 
  -5  -4   7      445.34      413.58     20.42 o 
  -4  -4   7     3422.78     3391.29     80.78 o 
  -3  -4   7       93.11      102.81      8.96 o 
  -2  -4   7       58.64       57.19      7.31 o 
  -1  -4   7       14.82       23.92      6.15 o 
   0  -4   7      640.84      626.00     20.64 o 
   1  -4   7      737.46      702.08     22.19 o 
   2  -4   7     1902.66     1850.82     53.23 o 
   3  -4   7       41.33       41.45      7.51 o 
   4  -4   7      290.59      326.67     16.59 o 
   5  -4   7      248.25      237.57     24.20 o 
   6  -4   7       21.10       -0.95     11.68 o 
   7  -4   7        4.71      -10.35      9.30 o 
  -7  -3   7      273.46      270.80     24.23 o 
  -6  -3   7      336.01      379.73     24.55 o 
  -5  -3   7      405.94      382.14     17.54 o 
  -4  -3   7        0.46       -7.96      7.48 o 
  -3  -3   7     3361.78     3393.78     78.85 o 
  -2  -3   7      664.46      638.72     15.72 o 
  -1  -3   7     6088.82     6239.17    110.28 o 
   0  -3   7     4246.40     4171.88     75.03 o 
   1  -3   7        6.03        5.48      4.22 o 
   2  -3   7      498.20      481.52     18.93 o 
   3  -3   7     1336.60     1276.40     40.07 o 
   4  -3   7      228.44      215.53     15.90 o 
   5  -3   7      102.81       78.73      9.96 o 
   6  -3   7       28.77       18.98      8.51 o 
   7  -3   7        4.54        4.87      9.79 o 
  -7  -2   7      177.82      199.55     20.45 o 
  -6  -2   7      337.14      351.20     24.80 o 
  -5  -2   7     2399.51     2451.60     84.63 o 
  -4  -2   7      232.56      218.54     12.09 o 
  -3  -2   7     6768.26     6916.37    121.65 o 
  -2  -2   7     3009.07     3058.68     56.32 o 
  -1  -2   7       12.21       25.36      5.68 o 
   0  -2   7     1088.99     1073.73     23.97 o 
   1  -2   7      405.76      427.74     12.17 o 
   2  -2   7      417.34      423.08     13.42 o 
   3  -2   7      133.67      156.42     20.09 o 
   4  -2   7       39.31       33.52      6.28 o 
   5  -2   7        0.33       -3.03     14.99 o 
   6  -2   7        2.85       -8.57      8.22 o 
   7  -2   7       17.05       27.77     14.33 o 
  -8  -1   7      371.36      370.77     27.89 o 
  -7  -1   7      376.85      378.47     25.87 o 
  -6  -1   7      259.91      227.45     19.88 o 
  -5  -1   7     1881.46     1967.36     70.18 o 
  -4  -1   7      332.58      351.06     11.07 o 
  -3  -1   7      261.15      292.36     10.11 o 
  -2  -1   7      123.12      125.44     12.61 o 
  -1  -1   7     1627.30     1735.81     33.56 o 
   0  -1   7      817.35      806.08     17.98 o 
   1  -1   7      207.06      235.76      8.74 o 
   2  -1   7      513.98      470.76     13.41 o 
   3  -1   7       61.32       62.52      6.20 o 
   4  -1   7      878.57      895.00     22.55 o 
   5  -1   7      547.39      535.49     23.55 o 
   6  -1   7        9.17        3.23      5.14 o 
   7  -1   7       39.63       50.74     15.90 o 
  -8   0   7       90.30      104.32     16.91 o 
  -7   0   7      144.94      148.75     17.48 o 
  -6   0   7       35.21       32.88     11.42 o 
  -5   0   7      329.84      332.09     28.12 o 
  -4   0   7      243.06      293.94     15.15 o 
  -3   0   7      305.10      320.77     24.57 o 
  -2   0   7      598.45      591.77     14.43 o 
  -1   0   7     2087.28     1952.82     50.89 o 
   0   0   7     4193.88     4110.37     73.76 o 
   1   0   7        2.43       -0.26      3.91 o 
   2   0   7     4684.13     4761.18     86.28 o 
   3   0   7     1526.00     1525.22     32.68 o 
   4   0   7       12.91       19.10      7.71 o 
   5   0   7      169.35      185.75     11.06 o 
   6   0   7        0.40        4.56      8.76 o 
   7   0   7        1.71        3.66      9.50 o 
  -9   1   7       16.52       20.83     14.77 o 
  -8   1   7       27.73       26.70     14.07 o 
  -7   1   7      277.03      242.72     22.09 o 
  -6   1   7      302.57      306.06     13.20 o 
  -5   1   7       56.30       50.77      6.67 o 
  -4   1   7      149.36      159.96      9.35 o 
  -3   1   7     3667.67     3543.68     64.24 o 
  -2   1   7     8273.21     8336.28    145.11 o 
  -1   1   7      730.73      703.23     16.18 o 
   0   1   7    10775.57    10670.04    185.30 o 
   1   1   7      745.02      740.67     18.04 o 
   2   1   7      457.39      455.85     14.02 o 
   3   1   7       40.54       44.33      7.16 o 
   4   1   7       95.31      104.42      8.75 o 
   5   1   7       15.15       10.35     10.76 o 
   6   1   7       52.35       61.98     10.98 o 
  -9   2   7       38.50       44.62     14.70 o 
  -8   2   7      285.38      296.36     25.18 o 
  -7   2   7      113.96      113.16      9.33 o 
  -6   2   7       16.95       33.13     10.76 o 
  -5   2   7     2431.65     2432.06     81.32 o 
  -4   2   7     5670.59     5428.18    116.79 o 
  -3   2   7     2015.92     1888.18     39.86 o 
  -2   2   7     5965.08     5892.68    103.88 o 
  -1   2   7        7.20        4.01      3.83 o 
   0   2   7      121.74      148.69     24.66 o 
   1   2   7     1141.21     1139.11     33.11 o 
   2   2   7      184.19      164.36     14.30 o 
   3   2   7      619.53      630.13     18.71 o 
   4   2   7      392.12      424.97     20.12 o 
   5   2   7        9.61       24.10     16.06 o 
   6   2   7       13.94       28.75     10.70 o 
  -9   3   7       31.40       56.04     16.66 o 
  -8   3   7        4.82       -1.07     12.18 o 
  -7   3   7      727.75      763.83     23.79 o 
  -6   3   7      274.32      282.34     13.31 o 
  -5   3   7       23.02       20.20     10.67 o 
  -4   3   7       17.84       27.51      5.90 o 
  -3   3   7      873.19      894.96     19.66 o 
  -2   3   7     1533.97     1537.10     30.92 o 
  -1   3   7     6140.33     6214.65    110.61 o 
   0   3   7       10.17       12.44      7.05 o 
   1   3   7     2661.58     2503.56     49.04 o 
   2   3   7     1221.01     1111.49     27.93 o 
   3   3   7       21.45        9.37     13.98 o 
   4   3   7      131.31      147.73     13.61 o 
   5   3   7       31.69       52.89     11.52 o 
  -9   4   7       58.28       77.12     16.28 o 
  -8   4   7        2.68       -6.64      6.91 o 
  -7   4   7       22.57        8.69      6.93 o 
  -6   4   7      231.52      245.49     13.30 o 
  -5   4   7     2052.28     1972.76     60.11 o 
  -4   4   7     2998.39     2918.65     66.79 o 
  -3   4   7     6572.41     6672.87    143.50 o 
  -2   4   7      205.23      196.41      8.86 o 
  -1   4   7     3431.75     3451.59     64.83 o 
   0   4   7      954.63      920.44     22.29 o 
   1   4   7       65.71       78.97     14.75 o 
   2   4   7       17.31       20.39      7.81 o 
   3   4   7       90.46       95.58     11.64 o 
   4   4   7       44.88       59.99     14.74 o 
  -9   5   7       26.11       36.98      9.47 o 
  -8   5   7      160.80      155.43     12.29 o 
  -7   5   7        4.00        3.94      7.08 o 
  -6   5   7     2091.26     2144.29     52.66 o 
  -5   5   7      971.14      951.54     27.99 o 
  -4   5   7      178.18      208.99     12.16 o 
  -3   5   7      654.95      671.57     22.44 o 
  -2   5   7      173.48      162.88      9.01 o 
  -1   5   7      195.99      221.69     11.58 o 
   0   5   7       92.53       93.22     11.11 o 
   1   5   7        4.46        4.30      7.45 o 
   2   5   7       22.59       13.46      8.61 o 
   3   5   7       98.80       92.90     11.89 o 
   4   5   7       45.10       69.58     12.87 o 
  -9   6   7       37.36       47.42     12.75 o 
  -8   6   7      270.11      266.75     15.36 o 
  -7   6   7      368.31      327.50     25.59 o 
  -6   6   7        7.35        6.45      7.19 o 
  -5   6   7        2.15        7.91      8.20 o 
  -4   6   7       29.36       43.85     12.87 o 
  -3   6   7      855.29      821.66     33.45 o 
  -2   6   7      382.04      491.70     15.47 o 
  -1   6   7       22.61       42.99      6.63 o 
   0   6   7       14.92       19.08      5.90 o 
   1   6   7      470.64      505.75     21.99 o 
   2   6   7      525.87      592.36     34.24 o 
   3   6   7        0.11      -10.36      9.08 o 
  -9   7   7        0.54      -14.29      9.53 o 
  -8   7   7        2.40       -3.33      8.39 o 
  -7   7   7      177.11      166.26     12.47 o 
  -6   7   7       24.61        4.63     19.82 o 
  -5   7   7      584.74      596.76     22.25 o 
  -4   7   7      857.36      905.20     29.17 o 
  -3   7   7      496.02      490.35     20.60 o 
  -2   7   7       88.56       79.36     10.10 o 
  -1   7   7     1185.50     1046.86     65.11 o 
   0   7   7      597.89      619.45     25.07 o 
   1   7   7        2.71        7.52      9.75 o 
   2   7   7      105.74      121.96     20.51 o 
  -8   8   7        0.62       -3.33      8.37 o 
  -7   8   7       76.48      118.35     12.64 o 
  -6   8   7      371.07      361.22     19.02 o 
  -5   8   7      274.53      219.91     21.93 o 
  -4   8   7        8.98        4.83      7.80 o 
  -3   8   7      739.97      654.92     39.32 o 
  -2   8   7      372.10      352.48     17.91 o 
  -1   8   7       23.57       29.96      9.42 o 
   0   8   7       71.27       74.37     11.51 o 
  -7   9   7       26.41       29.60     12.68 o 
  -6   9   7        0.06       -9.54      7.99 o 
  -5   9   7      142.35      127.43     35.44 o 
  -4   9   7       14.08       -8.62      8.64 o 
  -3   9   7        8.50       22.23     24.39 o 
  -2   9   7       70.60       89.61     20.01 o 
  -1   9   7       39.92       96.81     19.50 o 
   0  -9   8      163.22      164.34     21.71 o 
   1  -9   8       11.90        6.44     15.84 o 
   2  -9   8        1.53      -11.80     13.69 o 
   3  -9   8       24.69       24.25     11.11 o 
   4  -9   8        5.14       24.29     16.63 o 
   5  -9   8        1.59       -5.50     11.74 o 
  -2  -8   8       27.01       14.45     14.14 o 
  -1  -8   8       64.88       82.36     18.30 o 
   0  -8   8      112.16       93.02     19.06 o 
   1  -8   8      312.79      294.59     26.19 o 
   2  -8   8      222.39      221.61     18.27 o 
   3  -8   8       59.43       78.92     11.72 o 
   4  -8   8       61.92       52.46     19.53 o 
   5  -8   8       35.57       24.17     21.87 o 
   6  -8   8        6.85      -11.59     21.08 o 
  -3  -7   8       19.12       -1.64     13.38 o 
  -2  -7   8      728.58      620.17     36.35 o 
  -1  -7   8     1097.96     1043.83     49.79 o 
   0  -7   8       31.73       23.98     14.26 o 
   1  -7   8      527.27      521.35     21.03 o 
   2  -7   8      188.34      217.12     15.34 o 
   3  -7   8       71.77       75.37     11.44 o 
   4  -7   8       87.90       63.93     11.26 o 
   5  -7   8       44.24       33.67     10.67 o 
   6  -7   8        2.57        8.13     10.75 o 
  -4  -6   8      749.17      756.36     41.72 o 
  -3  -6   8      476.94      487.96     32.19 o 
  -2  -6   8       31.81       44.87     13.69 o 
  -1  -6   8      311.53      342.94     26.00 o 
   0  -6   8     2228.27     2263.86     55.94 o 
   1  -6   8      208.55      203.19     13.27 o 
   2  -6   8       56.78       35.90     20.86 o 
   3  -6   8        8.89       18.72      8.88 o 
   4  -6   8       47.80       44.92     10.73 o 
   5  -6   8        1.22       -0.80      8.97 o 
   6  -6   8       47.65       51.23     11.28 o 
   7  -6   8        0.01       27.61     11.78 o 
  -5  -5   8       23.39       35.47     14.52 o 
  -4  -5   8        7.53        5.43     11.42 o 
  -3  -5   8        8.54       17.10     11.11 o 
  -2  -5   8      495.67      503.11     30.67 o 
  -1  -5   8       73.51       73.51     15.68 o 
   0  -5   8      665.47      644.52     22.29 o 
   1  -5   8      540.03      487.94     19.79 o 
   2  -5   8      267.51      258.03     23.76 o 
   3  -5   8      579.03      549.97     21.55 o 
   4  -5   8      762.67      749.81     34.62 o 
   5  -5   8       24.11        7.12      9.46 o 
   6  -5   8       80.80       87.05     12.44 o 
   7  -5   8        6.98        9.72     10.80 o 
  -6  -4   8       49.41       33.32     12.37 o 
  -5  -4   8       16.31       20.26     11.30 o 
  -4  -4   8       11.06        1.81      6.89 o 
  -3  -4   8       67.41       78.70      8.94 o 
  -2  -4   8      409.02      397.97     26.51 o 
  -1  -4   8     3798.94     3711.14     84.28 o 
   0  -4   8      129.30      138.73     10.76 o 
   1  -4   8     4359.45     4285.50     96.90 o 
   2  -4   8     1634.04     1677.33     43.71 o 
   3  -4   8       30.80       24.19     13.85 o 
   4  -4   8      146.04      162.69     12.18 o 
   5  -4   8        0.47        2.36      8.56 o 
   6  -4   8        0.01       12.18     12.68 o 
   7  -4   8        0.38        4.04     13.69 o 
  -7  -3   8       46.54       40.71     14.77 o 
  -6  -3   8       30.89       21.08     12.68 o 
  -5  -3   8       37.40       42.98     12.43 o 
  -4  -3   8     1201.60     1208.39     33.99 o 
  -3  -3   8     3757.02     3780.46     87.54 o 
  -2  -3   8      406.42      421.83     13.00 o 
  -1  -3   8     7264.51     7375.42    130.10 o 
   0  -3   8      768.11      812.38     24.89 o 
   1  -3   8      493.80      483.23     18.32 o 
   2  -3   8       42.30       64.90     15.94 o 
   3  -3   8      572.59      566.42     29.19 o 
   4  -3   8       37.49       26.97      8.64 o 
   5  -3   8       70.85      117.07     12.18 o 
   6  -3   8        1.86       -2.38     13.54 o 
   7  -3   8       15.47       21.31     11.40 o 
  -7  -2   8        3.47        7.32     13.00 o 
  -6  -2   8     1090.20     1140.19     48.47 o 
  -5  -2   8     1036.61     1086.23     45.31 o 
  -4  -2   8      577.18      563.48     20.28 o 
  -3  -2   8     2424.28     2427.98     46.41 o 
  -2  -2   8      249.98      256.83     10.29 o 
  -1  -2   8       36.61       35.94      5.30 o 
   0  -2   8     1720.17     1548.39     31.12 o 
   1  -2   8      224.97      208.20      9.29 o 
   2  -2   8     1224.19     1199.37     25.92 o 
   3  -2   8      584.26      621.29     22.28 o 
   4  -2   8       46.48       55.62      9.46 o 
   5  -2   8       35.34       61.55     14.26 o 
   6  -2   8      114.67      115.61     13.49 o 
   7  -2   8       19.31       16.41     15.27 o 
  -8  -1   8      172.78      193.81     22.34 o 
  -7  -1   8      103.47      111.89     18.05 o 
  -6  -1   8      436.96      491.30     29.47 o 
  -5  -1   8       12.31       26.95     11.68 o 
  -4  -1   8     1385.97     1430.63     29.59 o 
  -3  -1   8      865.18      895.49     20.61 o 
  -2  -1   8     8296.87     8016.00    169.06 o 
  -1  -1   8      122.18      100.78      6.52 o 
   0  -1   8     4757.70     4727.47     84.89 o 
   1  -1   8     2838.14     2803.84     52.56 o 
   2  -1   8       79.15       75.33      6.48 o 
   3  -1   8       44.67       55.42     12.80 o 
   4  -1   8      214.97      205.53     10.87 o 
   5  -1   8       27.76       28.33      9.15 o 
   6  -1   8        5.17       -9.59     12.62 o 
  -8   0   8       20.40        6.75     13.06 o 
  -7   0   8      523.38      552.52     31.74 o 
  -6   0   8       55.42       72.70     14.83 o 
  -5   0   8     2547.06     2573.83     59.50 o 
  -4   0   8     6146.79     6107.62    131.06 o 
  -3   0   8       20.00       26.90      6.15 o 
  -2   0   8     4236.73     3988.69     72.24 o 
  -1   0   8     1058.47     1012.11     22.06 o 
   0   0   8      478.56      523.56     14.23 o 
   1   0   8        1.79        6.13      4.45 o 
   2   0   8      421.36      442.31     16.73 o 
   3   0   8       24.42       30.25      8.80 o 
   4   0   8        0.63       -4.92      6.06 o 
   5   0   8       10.70       10.51     10.75 o 
   6   0   8       13.60       19.19      9.95 o 
  -8   1   8        9.91       22.97     14.58 o 
  -7   1   8     1030.32     1083.46     48.03 o 
  -6   1   8     1446.14     1431.59     36.96 o 
  -5   1   8      191.88      214.75     13.41 o 
  -4   1   8      309.17      291.85     17.58 o 
  -3   1   8      142.49      122.64      6.92 o 
  -2   1   8     2340.77     2361.80     44.68 o 
  -1   1   8      512.56      469.25     12.94 o 
   0   1   8      158.19      198.02     10.72 o 
   1   1   8       16.28       13.23      4.96 o 
   2   1   8      104.41       89.52      7.58 o 
   3   1   8      568.47      554.56     17.61 o 
   4   1   8       20.03       17.12      6.79 o 
   5   1   8      126.63      158.52     13.93 o 
   6   1   8       36.65       48.21     11.87 o 
  -9   2   8       95.39      114.10     18.74 o 
  -8   2   8        0.52      -14.45     12.50 o 
  -7   2   8       16.98       11.96      7.08 o 
  -6   2   8       89.49       92.75      8.60 o 
  -5   2   8       11.15        7.09      5.73 o 
  -4   2   8      577.24      545.32     18.13 o 
  -3   2   8     3879.79     3852.51     69.99 o 
  -2   2   8      596.30      585.81     15.07 o 
  -1   2   8       88.32      103.55      6.75 o 
   0   2   8     1631.86     1635.39     33.70 o 
   1   2   8     3027.39     2938.28     56.37 o 
   2   2   8        1.07       -0.93      5.53 o 
   3   2   8      743.03      766.67     26.39 o 
   4   2   8      127.03      113.62     11.96 o 
   5   2   8       11.62        9.10      9.18 o 
  -9   3   8        1.61       -0.69     14.70 o 
  -8   3   8      106.53       97.25     16.79 o 
  -7   3   8        0.08       -1.90      6.61 o 
  -6   3   8      225.30      230.29     12.65 o 
  -5   3   8     1042.25     1018.38     59.04 o 
  -4   3   8      278.03      249.96     12.30 o 
  -3   3   8      999.65      941.07     26.46 o 
  -2   3   8     3122.82     3124.04     58.49 o 
  -1   3   8     5042.37     4875.51     88.57 o 
   0   3   8      111.27      128.80      7.79 o 
   1   3   8     1168.96     1156.40     26.78 o 
   2   3   8        4.65        4.03      6.41 o 
   3   3   8       16.16       17.56      8.27 o 
   4   3   8       34.34       39.14     10.48 o 
   5   3   8        6.90       21.62     11.68 o 
  -9   4   8        1.86        1.51     14.33 o 
  -8   4   8       33.94       39.03      8.46 o 
  -7   4   8      188.05      187.13     12.58 o 
  -6   4   8      391.08      349.71     15.68 o 
  -5   4   8      131.48      144.53     10.56 o 
  -4   4   8     2635.11     2501.95     59.16 o 
  -3   4   8     1538.30     1456.16     37.79 o 
  -2   4   8       93.52       92.71      6.99 o 
  -1   4   8       90.85       78.34      6.77 o 
   0   4   8      378.57      361.85     14.91 o 
   1   4   8       28.91       31.67      6.01 o 
   2   4   8      698.78      652.81     24.81 o 
   3   4   8       73.57       61.28     10.76 o 
   4   4   8       50.97       87.69     12.70 o 
  -9   5   8       18.28       28.34      9.37 o 
  -8   5   8      170.08      187.88     13.29 o 
  -7   5   8       30.09       28.78      8.12 o 
  -6   5   8      344.55      323.65     15.71 o 
  -5   5   8      472.37      448.93     33.38 o 
  -4   5   8        1.48       -1.44     12.31 o 
  -3   5   8      656.57      745.06     28.56 o 
  -2   5   8      967.79     1016.51     24.31 o 
  -1   5   8     1546.62     1546.12     34.91 o 
   0   5   8     1971.32     1891.24     62.33 o 
   1   5   8       19.40       13.70      8.09 o 
   2   5   8      190.30      216.82     15.51 o 
   3   5   8      106.74      125.15     13.72 o 
  -9   6   8        1.27        0.64      8.61 o 
  -8   6   8        0.19       -1.64      8.09 o 
  -7   6   8       22.00        2.62      7.20 o 
  -6   6   8       69.95       81.29     10.20 o 
  -5   6   8     1541.08     1513.28     41.09 o 
  -4   6   8      291.75      324.41     27.36 o 
  -3   6   8     2093.69     2082.22     53.18 o 
  -2   6   8     2631.65     2581.26     63.64 o 
  -1   6   8       41.56       41.90      6.93 o 
   0   6   8      214.93      196.46     10.93 o 
   1   6   8       77.70       75.15     11.06 o 
   2   6   8        6.94        9.30      9.73 o 
  -8   7   8      120.84      143.72     13.08 o 
  -7   7   8      464.95      443.44     19.80 o 
  -6   7   8        2.59       -1.61      8.36 o 
  -5   7   8      564.72      590.24     23.47 o 
  -4   7   8      574.18      540.85     25.50 o 
  -3   7   8        0.89       -1.26      7.78 o 
  -2   7   8       92.72      112.87     10.92 o 
  -1   7   8        0.19        7.77      9.58 o 
   0   7   8       66.40       61.65     19.09 o 
   1   7   8       71.42      116.32     13.58 o 
  -8   8   8        1.80      -12.70     11.83 o 
  -7   8   8       35.24       28.78     11.83 o 
  -6   8   8        6.17       -0.76      8.55 o 
  -5   8   8        1.35      -11.32      7.69 o 
  -4   8   8      233.02      280.19     48.47 o 
  -3   8   8       41.63       70.75     11.48 o 
  -2   8   8       76.02       91.10     11.53 o 
  -1   8   8      289.27      387.62     32.00 o 
   0   8   8      120.64      134.24     13.85 o 
  -6   9   8      184.22      218.88     43.07 o 
  -5   9   8       83.36      106.57     20.64 o 
  -4   9   8       49.19       48.34     11.46 o 
  -3   9   8      284.02      326.43     19.21 o 
   1  -9   9       26.31        8.90     17.42 o 
   2  -9   9      176.15      114.80     22.91 o 
   3  -9   9      157.36      176.57     17.36 o 
  -1  -8   9        4.86        6.06     15.78 o 
   0  -8   9      920.15      933.57     48.91 o 
   1  -8   9      447.44      455.14     32.88 o 
   2  -8   9      120.13      102.03     16.35 o 
   3  -8   9      193.84      199.38     26.92 o 
   4  -8   9        0.50       -6.70     11.11 o 
   5  -8   9        2.80       -6.03     10.57 o 
  -3  -7   9       24.66       -3.28     15.08 o 
  -2  -7   9     1065.37     1077.59     51.50 o 
  -1  -7   9       63.77       43.10     16.79 o 
   0  -7   9      174.19      176.07     21.27 o 
   1  -7   9        0.86        8.32     14.74 o 
   2  -7   9       84.95       70.13     13.54 o 
   3  -7   9       29.14       32.66     10.63 o 
   4  -7   9      147.82      153.07     14.47 o 
   5  -7   9       13.55        8.05     30.10 o 
   6  -7   9        1.05        6.37     25.21 o 
  -4  -6   9      318.19      330.76     28.46 o 
  -3  -6   9      163.90      155.31     19.63 o 
  -2  -6   9       65.51       65.76     15.46 o 
  -1  -6   9      914.51      815.43     42.47 o 
   0  -6   9      281.96      301.82     20.61 o 
   1  -6   9      323.63      303.17     17.38 o 
   2  -6   9     1289.87     1279.43     37.62 o 
   3  -6   9       93.38      111.12     12.57 o 
   4  -6   9        6.06       11.52     10.11 o 
   5  -6   9       84.00       81.37     21.80 o 
   6  -6   9       34.37       29.23     11.92 o 
  -4  -5   9      179.15      125.15     18.62 o 
  -3  -5   9     2068.75     2052.25     79.27 o 
  -2  -5   9      175.67      173.11     19.19 o 
  -1  -5   9      697.32      683.69     23.28 o 
   0  -5   9      598.99      636.68     23.30 o 
   1  -5   9      235.48      260.29     15.86 o 
   2  -5   9       34.97       39.43     11.42 o 
   3  -5   9      291.97      278.73     16.88 o 
   4  -5   9       44.15       27.24     10.54 o 
   5  -5   9       10.44        3.59     10.18 o 
   6  -5   9        0.25        1.98     10.08 o 
  -6  -4   9      445.65      469.47     30.04 o 
  -5  -4   9     1365.20     1370.41     54.59 o 
  -4  -4   9        8.90        0.32     11.86 o 
  -3  -4   9      661.71      609.82     33.64 o 
  -2  -4   9      401.58      449.40     27.77 o 
  -1  -4   9      255.26      272.18     14.47 o 
   0  -4   9       12.69       36.17     23.22 o 
   1  -4   9      336.73      350.34     17.20 o 
   2  -4   9       27.49       27.17     15.81 o 
   3  -4   9        4.75       11.68      8.32 o 
   4  -4   9       25.13       13.01     11.20 o 
   5  -4   9      133.94      145.41     18.90 o 
   6  -4   9       11.13       28.37     11.51 o 
  -6  -3   9       22.41       31.05     12.50 o 
  -5  -3   9       43.04       46.83     13.25 o 
  -4  -3   9       49.27       52.76      9.06 o 
  -3  -3   9      298.13      288.98     15.08 o 
  -2  -3   9      254.08      227.63     11.83 o 
  -1  -3   9        5.97       11.01      6.89 o 
   0  -3   9       38.18       47.07      8.37 o 
   1  -3   9      145.11      129.97     10.88 o 
   2  -3   9     1063.71      959.69     41.43 o 
   3  -3   9       27.74       40.38      8.86 o 
   4  -3   9      326.51      260.51     21.96 o 
   5  -3   9      127.84      151.92     13.81 o 
   6  -3   9        0.21      -13.66     10.23 o 
  -7  -2   9      104.05      111.39     18.81 o 
  -6  -2   9       14.70        3.79     12.37 o 
  -5  -2   9      471.95      478.05     28.53 o 
  -4  -2   9      110.48      116.81     10.49 o 
  -3  -2   9      217.20      217.34     14.13 o 
  -2  -2   9      261.87      293.02     11.32 o 
  -1  -2   9     1373.02     1384.30     32.70 o 
   0  -2   9     5319.85     5234.43     94.11 o 
   1  -2   9       67.89       75.31     11.53 o 
   2  -2   9     1751.69     1827.89     64.31 o 
   3  -2   9      456.61      515.86     20.94 o 
   4  -2   9       41.50       52.94     10.68 o 
   5  -2   9        0.05      -10.93      8.20 o 
   6  -2   9        4.34       -6.59     10.44 o 
  -7  -1   9       62.15       62.54     15.21 o 
  -6  -1   9      159.65      201.13     19.69 o 
  -5  -1   9     1027.50     1087.31     46.26 o 
  -4  -1   9       11.33       38.87      6.83 o 
  -3  -1   9     3025.76     3054.88     57.59 o 
  -2  -1   9     6180.15     6147.62    131.77 o 
  -1  -1   9       34.12       31.84      5.79 o 
   0  -1   9     2437.07     2533.37     57.64 o 
   1  -1   9        2.67       -6.05      4.60 o 
   2  -1   9       38.72       46.98      6.50 o 
   3  -1   9      218.34      212.97     10.82 o 
   4  -1   9       66.88      100.21     23.13 o 
   5  -1   9        3.57        2.01      9.19 o 
   6  -1   9       11.20       27.70     15.65 o 
  -8   0   9       33.02       15.97     15.65 o 
  -7   0   9      471.49      522.10     32.50 o 
  -6   0   9      125.96      118.20     16.41 o 
  -5   0   9     1772.23     1734.98     49.79 o 
  -4   0   9     1701.80     1578.86     39.35 o 
  -3   0   9      525.03      525.57     18.56 o 
  -2   0   9        3.50        6.83      4.77 o 
  -1   0   9      633.91      584.87     15.74 o 
   0   0   9      515.37      535.13     18.87 o 
   1   0   9     3280.72     3155.23     59.58 o 
   2   0   9      233.57      229.40     10.90 o 
   3   0   9      210.79      254.26     12.40 o 
   4   0   9      125.28      130.30     10.02 o 
   5   0   9       21.21       13.31      8.03 o 
   6   0   9        3.08      -12.50     14.83 o 
  -8   1   9        5.21      -18.08     12.05 o 
  -7   1   9      226.89      239.81     22.34 o 
  -6   1   9       32.26       32.00      7.28 o 
  -5   1   9       98.59       98.17      8.81 o 
  -4   1   9     1495.89     1496.75     38.07 o 
  -3   1   9     1357.63     1273.04     27.24 o 
  -2   1   9      944.33      944.53     21.64 o 
  -1   1   9    10953.96    10558.11    184.09 o 
   0   1   9      379.36      355.56     12.37 o 
   1   1   9      483.01      497.11     15.32 o 
   2   1   9      313.06      332.76     12.87 o 
   3   1   9      107.76      112.48      9.32 o 
   4   1   9        0.17       -7.01      6.73 o 
   5   1   9        8.65       -1.06      8.75 o 
  -8   2   9      108.44      130.76     18.49 o 
  -7   2   9       19.54       25.77      8.00 o 
  -6   2   9     2008.42     2012.71     49.83 o 
  -5   2   9      422.36      429.35     16.80 o 
  -4   2   9     2312.02     2163.05     62.70 o 
  -3   2   9     3006.43     2782.33    123.60 o 
  -2   2   9       96.22       90.57     12.42 o 
  -1   2   9        8.60        2.21      4.95 o 
   0   2   9       92.40      127.27     15.48 o 
   1   2   9      426.58      430.96     14.69 o 
   2   2   9       74.74       77.29      8.83 o 
   3   2   9        0.23        0.64      8.80 o 
   4   2   9        2.88       10.14      8.79 o 
   5   2   9        1.98        4.49     10.06 o 
  -8   3   9      590.31      609.57     35.66 o 
  -7   3   9       24.23       16.58      8.27 o 
  -6   3   9      933.46      914.43     40.89 o 
  -5   3   9      207.83      197.61     11.69 o 
  -4   3   9        1.14        3.46     10.48 o 
  -3   3   9       94.08       85.91      9.47 o 
  -2   3   9        3.56        9.16      4.89 o 
  -1   3   9      591.73      588.79     16.54 o 
   0   3   9      633.77      617.44     20.25 o 
   1   3   9       82.78       96.54      8.24 o 
   2   3   9       81.04       74.11     13.65 o 
   3   3   9       37.13       62.18     14.93 o 
   4   3   9      150.45      149.34     14.32 o 
  -8   4   9       41.32       38.38      9.44 o 
  -7   4   9       25.21       25.57      8.34 o 
  -6   4   9      148.57      134.14     11.02 o 
  -5   4   9      530.46      532.78     20.24 o 
  -4   4   9      207.90      233.77     13.12 o 
  -3   4   9      904.68      905.40     27.67 o 
  -2   4   9      870.68      912.51     23.26 o 
  -1   4   9      726.20      792.87     20.92 o 
   0   4   9      195.46      198.46     10.58 o 
   1   4   9      684.13      717.17     20.80 o 
   2   4   9      546.17      534.28     23.27 o 
   3   4   9        0.09       12.55     10.22 o 
  -8   5   9       61.10       59.81     10.32 o 
  -7   5   9      497.36      501.65     20.80 o 
  -6   5   9      133.17      130.25     11.51 o 
  -5   5   9       35.17       47.07      8.92 o 
  -4   5   9      508.78      534.28     21.09 o 
  -3   5   9     1501.29     1483.03     40.62 o 
  -2   5   9      174.03      187.71     20.51 o 
  -1   5   9      821.51      794.04     21.51 o 
   0   5   9     1175.02     1100.06     27.19 o 
   1   5   9        0.51        9.08      8.46 o 
   2   5   9       14.55       10.98      9.61 o 
  -8   6   9       53.55       41.18      9.31 o 
  -7   6   9        0.15       -8.50      7.51 o 
  -6   6   9      246.58      257.41     16.00 o 
  -5   6   9      812.62      775.82     26.93 o 
  -4   6   9       49.29       60.90      9.55 o 
  -3   6   9      181.71      169.76     13.28 o 
  -2   6   9      167.68      156.80     24.23 o 
  -1   6   9       12.07       11.56      6.43 o 
   0   6   9      301.03      322.59     18.26 o 
   1   6   9      154.66      207.39     15.64 o 
  -8   7   9        0.84        7.87      8.74 o 
  -7   7   9      208.45      210.63     15.59 o 
  -6   7   9       42.48       64.46     25.62 o 
  -5   7   9        0.62        6.27     10.19 o 
  -4   7   9       38.75       47.96     10.89 o 
  -3   7   9        9.24       13.28     12.81 o 
  -2   7   9      849.99      895.42     30.62 o 
  -1   7   9      302.89      356.65     18.45 o 
   0   7   9      167.04      176.30     15.27 o 
  -7   8   9       53.22       41.43     13.95 o 
  -6   8   9       82.10       44.71     11.40 o 
  -5   8   9      120.69      129.80     13.80 o 
  -4   8   9      909.59      953.08     33.12 o 
  -3   8   9      202.19      227.28     23.92 o 
  -2   8   9      209.79      215.76     15.81 o 
   0  -8  10       37.34       23.54     16.53 o 
   1  -8  10        2.94        1.96     16.16 o 
   2  -8  10        1.86       -9.08     15.34 o 
   3  -8  10       60.72       78.56     13.26 o 
  -2  -7  10        1.00      -21.02     14.01 o 
  -1  -7  10       85.77       83.30     18.36 o 
   0  -7  10       29.68       27.07     17.80 o 
   1  -7  10      846.91      811.89     39.47 o 
   2  -7  10      209.55      242.93     16.89 o 
   3  -7  10      140.19      132.99     14.07 o 
   4  -7  10      201.43      215.29     17.10 o 
   5  -7  10        0.16       -1.06     11.41 o 
  -3  -6  10      125.04      125.46     20.07 o 
  -2  -6  10      438.02      447.00     31.24 o 
  -1  -6  10     1841.23     1893.27     75.67 o 
   0  -6  10       67.27       90.07     12.46 o 
   1  -6  10      501.63      521.64     22.78 o 
   2  -6  10       17.69       21.67     10.67 o 
   3  -6  10       15.19       13.95     22.91 o 
   4  -6  10        5.73       -5.12      9.44 o 
   5  -6  10        3.84        2.01     11.43 o 
  -4  -5  10      748.36      774.03     42.35 o 
  -3  -5  10     1631.87     1748.44     71.06 o 
  -2  -5  10       79.65       79.01     16.28 o 
  -1  -5  10      619.45      658.19     24.39 o 
   0  -5  10       15.40        6.83     14.04 o 
   1  -5  10       40.28       38.39     10.19 o 
   2  -5  10      139.27      121.49     13.16 o 
   3  -5  10      107.38      121.75     13.44 o 
   4  -5  10        5.22       16.00     13.03 o 
   5  -5  10       12.62        4.13     10.77 o 
  -4  -4  10      172.41      188.95     20.70 o 
  -3  -4  10        2.75      -17.89     11.93 o 
  -2  -4  10      735.84      658.10     36.60 o 
  -1  -4  10       37.28       45.30      9.10 o 
   0  -4  10     2057.22     1917.39     64.59 o 
   1  -4  10      389.41      400.98     19.05 o 
   2  -4  10      139.90      143.35     12.77 o 
   3  -4  10      211.64      229.86     15.85 o 
   4  -4  10       47.25       50.94     11.38 o 
   5  -4  10       18.88       34.70     11.17 o 
   6  -4  10       11.75        4.46     11.24 o 
  -6  -3  10       93.32      115.87     18.55 o 
  -5  -3  10      720.75      764.31     37.74 o 
  -4  -3  10     1107.87     1188.91     48.53 o 
  -3  -3  10     1298.83     1237.63     52.13 o 
  -2  -3  10     2498.87     2479.71     60.09 o 
  -1  -3  10      173.25      165.85     11.69 o 
   0  -3  10      437.69      425.40     18.20 o 
   1  -3  10      395.26      397.28     18.01 o 
   2  -3  10      252.66      245.28     15.35 o 
   3  -3  10       16.25       10.67     10.70 o 
   4  -3  10       30.75       25.12     10.91 o 
   5  -3  10       13.35       -6.09      9.84 o 
   6  -3  10        1.64       -8.27     11.96 o 
  -6  -2  10      254.69      300.84     25.56 o 
  -5  -2  10     1156.28     1167.33     49.67 o 
  -4  -2  10     1620.53     1756.90     65.38 o 
  -3  -2  10       77.68       88.44      7.80 o 
  -2  -2  10      232.21      212.51     10.65 o 
  -1  -2  10       94.85      120.66      8.14 o 
   0  -2  10      613.57      669.62     23.28 o 
   1  -2  10      139.82      132.98     11.26 o 
   2  -2  10       20.55       23.90     16.47 o 
   3  -2  10       11.82        6.71      9.66 o 
   4  -2  10        1.41       -8.13      9.37 o 
   5  -2  10       62.03       40.77     12.23 o 
  -7  -1  10      411.88      452.74     31.68 o 
  -6  -1  10       58.37       78.00     16.16 o 
  -5  -1  10        7.42       -5.81     10.67 o 
  -4  -1  10      677.68      654.03     21.42 o 
  -3  -1  10       18.24       15.19      5.94 o 
  -2  -1  10      510.23      516.92     18.24 o 
  -1  -1  10      248.45      216.38     10.40 o 
   0  -1  10      535.20      496.01     15.10 o 
   1  -1  10       52.43       49.26      6.71 o 
   2  -1  10      241.75      252.97     12.01 o 
   3  -1  10      857.63      917.28     33.45 o 
   4  -1  10       47.20       34.26     10.42 o 
   5  -1  10       51.07       44.58     11.81 o 
  -7   0  10        7.83        3.03     14.01 o 
  -6   0  10      682.82      702.72     37.74 o 
  -5   0  10      103.40      111.67      9.99 o 
  -4   0  10       51.85       59.70     12.34 o 
  -3   0  10      409.35      421.12     14.19 o 
  -2   0  10     1738.26     1695.42     34.92 o 
  -1   0  10      723.53      685.43     18.10 o 
   0   0  10      236.71      247.01     11.00 o 
   1   0  10     3442.41     3402.33     64.46 o 
   2   0  10       54.28       54.74      7.48 o 
   3   0  10      159.93      190.46     14.09 o 
   4   0  10        1.88        7.99      7.64 o 
   5   0  10        0.36       10.40     11.47 o 
  -8   1  10      181.67      220.76     24.42 o 
  -7   1  10       20.95       37.99     15.78 o 
  -6   1  10        0.92        0.50      6.88 o 
  -5   1  10      260.66      251.76     13.58 o 
  -4   1  10     2506.58     2398.59     60.58 o 
  -3   1  10      744.94      726.54     30.01 o 
  -2   1  10     1442.87     1375.93     29.53 o 
  -1   1  10      746.00      739.17     23.82 o 
   0   1  10      186.73      194.75     12.04 o 
   1   1  10       21.63       47.63     18.22 o 
   2   1  10      136.39      128.59      9.67 o 
   3   1  10        1.29       -8.70      6.44 o 
   4   1  10      124.03      151.25     11.81 o 
  -8   2  10        1.18       -2.65     13.06 o 
  -7   2  10       71.36       85.32     10.26 o 
  -6   2  10     1136.75     1110.75     55.09 o 
  -5   2  10      274.88      258.97     13.78 o 
  -4   2  10     1002.02      881.50     26.28 o 
  -3   2  10       14.10        9.85      6.27 o 
  -2   2  10       21.61       21.52      5.49 o 
  -1   2  10       35.21       42.36      6.28 o 
   0   2  10     1016.46      997.65     44.12 o 
   1   2  10      144.33      165.31     10.22 o 
   2   2  10      882.50      910.10     29.41 o 
   3   2  10       37.17       33.33      8.39 o 
   4   2  10        2.98       15.95     10.28 o 
  -8   3  10      172.35      201.13     22.72 o 
  -7   3  10        5.01       -3.08      7.51 o 
  -6   3  10       25.82       21.82      8.36 o 
  -5   3  10      322.05      318.40     15.89 o 
  -4   3  10      122.39      126.33     10.75 o 
  -3   3  10     3173.55     3094.81     71.99 o 
  -2   3  10     1739.09     1709.27     35.78 o 
  -1   3  10     1068.53     1017.75     24.74 o 
   0   3  10     1407.15     1368.27     31.05 o 
   1   3  10       66.82       84.62      8.86 o 
   2   3  10       22.63       11.12      7.30 o 
   3   3  10       42.48       46.88     10.68 o 
  -8   4  10       42.74       49.20     10.12 o 
  -7   4  10      325.76      289.24     15.82 o 
  -6   4  10      182.47      176.58     13.08 o 
  -5   4  10     2965.92     2792.90     74.97 o 
  -4   4  10      511.78      516.01     20.64 o 
  -3   4  10      603.28      579.44     21.65 o 
  -2   4  10      502.70      507.29     20.32 o 
  -1   4  10       94.65       99.33      8.59 o 
   0   4  10       35.04       38.67      6.88 o 
   1   4  10       19.87       19.33      7.28 o 
   2   4  10      113.23      109.16     13.02 o 
  -8   5  10       96.59      125.20     20.89 o 
  -7   5  10      478.81      496.29     21.12 o 
  -6   5  10       62.19       47.34      9.82 o 
  -5   5  10      120.09      132.15     12.40 o 
  -4   5  10        6.68       14.87      8.23 o 
  -3   5  10      100.34       83.30     16.09 o 
  -2   5  10      453.23      489.71     20.72 o 
  -1   5  10      288.04      309.78     13.41 o 
   0   5  10       18.41       19.04      6.90 o 
   1   5  10       47.64       55.90     11.13 o 
   2   5  10      149.27      153.98     14.39 o 
  -7   6  10       18.55       15.35      8.64 o 
  -6   6  10      238.49      257.29     16.45 o 
  -5   6  10      106.81      103.02     11.77 o 
  -4   6  10      813.63      892.40     30.60 o 
  -3   6  10      281.58      309.27     25.28 o 
  -2   6  10        1.09       -1.31      7.54 o 
  -1   6  10      130.16      163.20     18.24 o 
   0   6  10      327.56      343.78     30.64 o 
  -7   7  10        1.11        3.38      9.76 o 
  -6   7  10      217.84      215.80     16.52 o 
  -5   7  10      172.67      162.30     14.89 o 
  -4   7  10       15.33        6.81      9.82 o 
  -3   7  10      123.67      110.13     13.36 o 
  -2   7  10      485.79      512.61     23.27 o 
  -1   7  10      130.47      137.70     22.34 o 
  -5   8  10       25.57        8.77     14.33 o 
  -4   8  10      232.66      225.68     17.84 o 
  -3   8  10        9.61       15.83     15.49 o 
  -1  -7  11       83.66       19.94     18.49 o 
   0  -7  11      161.51      164.46     24.61 o 
   1  -7  11      118.31      133.93     28.97 o 
   2  -7  11        4.24       -6.22     10.88 o 
   3  -7  11        5.11      -15.23     11.34 o 
  -2  -6  11       43.09       35.78     17.99 o 
  -1  -6  11      149.96      122.81     21.52 o 
   0  -6  11        4.28      -14.53      9.69 o 
   1  -6  11        0.21      -11.29      9.27 o 
   2  -6  11       20.45        8.67     19.03 o 
   3  -6  11        0.38        8.94     10.38 o 
   4  -6  11       65.00       89.00     17.80 o 
  -3  -5  11       86.96       96.30     18.81 o 
  -2  -5  11       60.65       18.74     16.35 o 
  -1  -5  11      125.61      127.64     12.52 o 
   0  -5  11      338.17      351.33     24.74 o 
   1  -5  11       69.63       57.16     11.16 o 
   2  -5  11      663.10      693.20     27.69 o 
   3  -5  11       60.18       75.80     12.24 o 
   4  -5  11       53.25       44.95     15.78 o 
   5  -5  11       20.71       34.51     12.63 o 
  -3  -4  11      801.89      847.93     43.23 o 
  -2  -4  11      661.60      661.83     38.37 o 
  -1  -4  11      869.18      862.75     28.82 o 
   0  -4  11     1096.44     1111.58     34.08 o 
   1  -4  11        7.74       14.10      9.96 o 
   2  -4  11      229.31      254.74     17.38 o 
   3  -4  11        6.81        6.19     10.17 o 
   4  -4  11        3.56       12.18     11.29 o 
   5  -4  11       14.19       12.80     10.98 o 
  -3  -3  11      993.45      967.08     45.63 o 
  -2  -3  11     1246.57     1255.18     35.84 o 
  -1  -3  11       22.60       14.66      8.68 o 
   0  -3  11       38.96       40.36      9.42 o 
   1  -3  11      263.22      245.35     35.56 o 
   2  -3  11        1.44        5.15      8.53 o 
   3  -3  11      184.48      160.07     14.53 o 
   4  -3  11       30.21       53.10     12.27 o 
   5  -3  11        1.07       -2.27     15.71 o 
  -6  -2  11       11.24        3.16     13.57 o 
  -5  -2  11      467.00      511.44     31.24 o 
  -4  -2  11        3.11      -16.57     11.04 o 
  -3  -2  11      152.32      161.31      9.91 o 
  -2  -2  11     1499.39     1320.02     36.84 o 
  -1  -2  11     1461.15     1444.76     39.52 o 
   0  -2  11      102.29      111.41     11.29 o 
   1  -2  11     1006.70      984.05     30.74 o 
   2  -2  11      384.08      428.85     20.11 o 
   3  -2  11       70.74       88.98     17.61 o 
   4  -2  11       48.68       46.65     11.78 o 
   5  -2  11       27.57       22.98     11.29 o 
  -6  -1  11      258.73      262.09     24.04 o 
  -5  -1  11       36.37       30.86     14.33 o 
  -4  -1  11     2785.45     2764.21     68.50 o 
  -3  -1  11     1501.41     1470.06     38.53 o 
  -2  -1  11      616.41      599.20     20.53 o 
  -1  -1  11     1604.22     1590.59     34.04 o 
   0  -1  11      220.17      226.44     15.57 o 
   1  -1  11       16.86       24.17     10.48 o 
   2  -1  11       30.37       28.88      8.83 o 
   3  -1  11      101.68      100.45     12.58 o 
   4  -1  11       12.31        1.17     10.89 o 
  -7   0  11       41.42       31.74     16.66 o 
  -6   0  11     1485.91     1575.84     64.50 o 
  -5   0  11      210.49      248.69     13.92 o 
  -4   0  11      769.11      716.78     23.37 o 
  -3   0  11      411.61      402.10     20.16 o 
  -2   0  11      112.50      130.37      8.76 o 
  -1   0  11      368.14      380.53     13.75 o 
   0   0  11        9.51        1.54      5.88 o 
   1   0  11       43.95       45.40      7.12 o 
   2   0  11        5.05        9.13      6.60 o 
   3   0  11       11.10       22.41     10.60 o 
   4   0  11       21.16       25.91     14.17 o 
  -7   1  11        1.56      -18.08     12.05 o 
  -6   1  11      138.04      117.71     11.10 o 
  -5   1  11       64.57       70.92     20.61 o 
  -4   1  11       79.17       80.04      9.32 o 
  -3   1  11     1366.37     1284.69     47.43 o 
  -2   1  11       53.96       39.47      6.77 o 
  -1   1  11        6.64       12.91     12.46 o 
   0   1  11      286.59      266.59     13.42 o 
   1   1  11       70.58       89.35      8.40 o 
   2   1  11      212.83      206.95     11.74 o 
   3   1  11       21.26       28.49      8.31 o 
   4   1  11      105.21      108.12     11.34 o 
  -7   2  11      202.36      187.69     22.03 o 
  -6   2  11       77.26       76.20     10.12 o 
  -5   2  11      885.79      924.75     34.08 o 
  -4   2  11      235.76      239.87     21.65 o 
  -3   2  11       20.36       27.36      8.05 o 
  -2   2  11      362.85      304.71     15.28 o 
  -1   2  11     1885.76     1828.52     38.29 o 
   0   2  11      714.89      694.37     19.79 o 
   1   2  11      192.47      212.53     11.54 o 
   2   2  11      217.01      251.51     13.38 o 
   3   2  11        0.54        7.21      8.14 o 
  -7   3  11      166.20      184.79     13.68 o 
  -6   3  11      125.39      127.48     14.04 o 
  -5   3  11      193.69      190.64     12.81 o 
  -4   3  11       96.66       89.14     10.44 o 
  -3   3  11     2115.90     1973.96     50.04 o 
  -2   3  11      460.66      441.28     19.24 o 
  -1   3  11      140.26      156.49     10.81 o 
   0   3  11       49.32       52.42      7.96 o 
   1   3  11        1.02        3.87      7.05 o 
   2   3  11       30.49       33.08      8.27 o 
  -7   4  11       81.93       59.27     10.74 o 
  -6   4  11       19.86        9.01     11.04 o 
  -5   4  11      546.91      514.97     34.93 o 
  -4   4  11      187.70      215.17     14.15 o 
  -3   4  11       12.90       14.21     10.00 o 
  -2   4  11      120.04      124.64     13.63 o 
  -1   4  11        4.21        8.78      6.26 o 
   0   4  11      580.88      639.31     19.90 o 
   1   4  11      457.73      507.36     22.34 o 
   2   4  11        2.79       25.89     10.89 o 
  -7   5  11       58.87       72.21     10.96 o 
  -6   5  11        0.62      -12.86      8.58 o 
  -5   5  11      217.54      243.24     15.49 o 
  -4   5  11      948.78     1000.56     32.77 o 
  -3   5  11        9.52      -12.12      8.08 o 
  -2   5  11     1500.37     1524.86     43.08 o 
  -1   5  11      382.52      372.57     18.62 o 
   0   5  11       35.45       44.29      8.59 o 
   1   5  11       94.99      113.03     18.62 o 
  -7   6  11      249.72      306.28     18.09 o 
  -6   6  11      265.43      262.65     21.96 o 
  -5   6  11        4.44        1.39      8.93 o 
  -4   6  11      822.64      898.79     31.92 o 
  -3   6  11      126.44      117.58     12.90 o 
  -2   6  11       25.40       28.06     10.08 o 
  -1   6  11        1.40       -7.14      8.70 o 
  -5   7  11        3.33        2.34     10.35 o 
  -4   7  11       29.68       24.76     18.68 o 
  -3   7  11       81.90      123.12     14.45 o 
  -1  -6  12       15.86        0.13     17.67 o 
   0  -6  12      455.10      449.07     22.33 o 
   1  -6  12       70.68       90.78     31.18 o 
   2  -6  12        1.17       -5.51     12.84 o 
   3  -6  12       22.67        7.47     34.49 o 
  -3  -5  12       23.44      -21.20     15.15 o 
  -2  -5  12      420.81      342.81     30.80 o 
  -1  -5  12       84.70      106.34     22.66 o 
   0  -5  12        4.32       -3.06     23.54 o 
   1  -5  12       65.16       54.66     17.04 o 
   2  -5  12       14.56       19.32     11.57 o 
   3  -5  12        1.33       13.56     12.30 o 
  -3  -4  12        0.12      -20.45     13.63 o 
  -2  -4  12      137.11      113.60     21.20 o 
  -1  -4  12        5.68      -14.18     26.73 o 
   0  -4  12      140.11      144.17     15.81 o 
   1  -4  12       29.42       21.43     11.14 o 
   2  -4  12       47.95       48.31     11.40 o 
   3  -4  12       75.46       86.21     14.28 o 
   4  -4  12        3.54       10.11     15.68 o 
  -3  -3  12       88.68       44.68     17.99 o 
  -2  -3  12        0.59       -0.36      8.04 o 
  -1  -3  12       12.21        5.36      8.10 o 
   0  -3  12      867.55      892.68     30.60 o 
   1  -3  12      429.31      458.45     31.71 o 
   2  -3  12       22.63       20.98     10.96 o 
   3  -3  12      184.22      183.49     16.69 o 
   4  -3  12       59.26       72.13     13.29 o 
  -5  -2  12       91.65       98.01     17.80 o 
  -3  -2  12        1.03       16.03      9.53 o 
  -2  -2  12     1375.05     1352.27     38.22 o 
  -1  -2  12      753.28      768.72     26.95 o 
   0  -2  12      226.23      256.48     16.22 o 
   1  -2  12      386.21      448.43     42.60 o 
   2  -2  12        0.21       -1.90     10.13 o 
   3  -2  12       13.03       27.92     16.66 o 
   4  -2  12       68.52       48.95     12.60 o 
  -6  -1  12      145.48      186.55     22.72 o 
  -5  -1  12        8.13       -6.88     13.69 o 
  -4  -1  12     1115.22     1200.58     34.33 o 
  -3  -1  12      318.35      358.35     17.23 o 
  -2  -1  12      432.42      448.87     18.68 o 
  -1  -1  12       54.61       91.11     10.67 o 
   0  -1  12       78.30       68.94     10.18 o 
   1  -1  12      162.25      155.24     13.80 o 
   2  -1  12      140.63      137.51     14.42 o 
   3  -1  12       96.51      116.75     17.77 o 
  -6   0  12      369.13      432.36     30.73 o 
  -5   0  12        7.76        3.11      7.92 o 
  -4   0  12       85.32      103.93     14.80 o 
  -3   0  12      524.06      465.36     18.76 o 
  -2   0  12      115.73      117.98      8.70 o 
  -1   0  12     1465.02     1412.36     31.88 o 
   0   0  12      530.37      540.86     21.54 o 
   1   0  12       53.55       60.61      8.41 o 
   2   0  12      358.59      374.92     20.62 o 
   3   0  12        4.59        1.45     10.22 o 
  -6   1  12       63.79       50.50      9.72 o 
  -5   1  12     1197.79     1204.65     34.79 o 
  -4   1  12        2.12       -1.53      6.77 o 
  -3   1  12     2394.65     2270.41     56.00 o 
  -2   1  12      749.11      693.35     38.31 o 
  -1   1  12      181.09      161.61     12.20 o 
   0   1  12      240.00      258.44     12.75 o 
   1   1  12      167.40      179.29     15.54 o 
   2   1  12       48.79       56.15      8.90 o 
   3   1  12        1.23        9.26      8.31 o 
  -7   2  12      458.33      452.56     34.21 o 
  -6   2  12       41.20       26.33      9.39 o 
  -5   2  12     1057.28     1016.50     31.57 o 
  -4   2  12       92.17       78.70     10.49 o 
  -3   2  12       13.62        0.11      7.94 o 
  -2   2  12       29.08       21.07      7.99 o 
  -1   2  12       63.84       48.21      7.61 o 
   0   2  12      207.87      222.97     12.06 o 
   1   2  12       85.27       80.65      9.26 o 
   2   2  12        0.58       10.12      7.82 o 
  -7   3  12      192.17      213.79     15.07 o 
  -6   3  12       28.84       51.06     10.26 o 
  -5   3  12       40.14       26.10      9.02 o 
  -4   3  12      466.72      449.18     33.13 o 
  -3   3  12       12.35        1.91      7.49 o 
  -2   3  12      684.19      713.36     25.28 o 
  -1   3  12      223.77      238.41     12.28 o 
   0   3  12       33.78       41.95      8.23 o 
   1   3  12        2.66       19.26      7.61 o 
  -6   4  12      290.84      308.07     17.68 o 
  -5   4  12       29.15       11.56     11.96 o 
  -4   4  12      198.33      216.19     14.72 o 
  -3   4  12      489.41      500.46     24.45 o 
  -2   4  12      358.20      341.35     18.41 o 
  -1   4  12        0.65       -2.64     12.37 o 
   0   4  12      343.90      372.35     16.33 o 
  -6   5  12       37.44       35.23     10.44 o 
  -5   5  12      219.09      237.78     16.57 o 
  -4   5  12      184.29      168.89     14.78 o 
  -3   5  12       25.31       36.57     10.41 o 
  -2   5  12      292.89      296.73     55.16 o 
  -1   5  12       53.71       60.31     12.97 o 
  -5   6  12        1.67       -2.78      9.41 o 
  -4   6  12       80.92       68.49     12.47 o 
  -3   6  12        3.80        6.40     10.52 o 
  -1  -5  13      107.26       95.29     23.98 o 
   0  -5  13       68.56       54.58     29.63 o 
   1  -5  13      226.75      252.27     47.24 o 
  -2  -4  13      557.28      524.25     37.61 o 
  -1  -4  13      677.05      667.03     32.88 o 
   0  -4  13        6.19       -8.16      9.69 o 
   1  -4  13      113.38      134.32     15.34 o 
   2  -4  13      103.51      128.81     16.02 o 
  -2  -3  13       40.02       32.81     14.64 o 
  -1  -3  13       19.37       39.92     11.14 o 
   0  -3  13       15.07        3.78     10.89 o 
   1  -3  13       45.64       45.19     11.51 o 
   2  -3  13        1.10      -15.14     10.10 o 
  -3  -2  13       66.30       69.10     13.25 o 
  -2  -2  13        0.06        4.05      9.08 o 
  -1  -2  13      235.54      237.28     16.36 o 
   0  -2  13       34.18       21.48     10.65 o 
   1  -2  13        2.45        4.47     13.88 o 
   2  -2  13        6.09       18.72     12.31 o 
  -5  -1  13      343.78      326.08     29.09 o 
  -4  -1  13        6.33       -2.28     16.79 o 
  -3  -1  13      376.65      367.30     24.11 o 
  -2  -1  13      140.98      126.16     16.09 o 
  -1  -1  13      185.78      203.52     14.65 o 
   0  -1  13       13.62        4.51      9.47 o 
   1  -1  13      280.16      347.91     20.37 o 
   2  -1  13       78.36       95.83     14.58 o 
  -5   0  13      161.83      129.67     15.49 o 
  -4   0  13      208.60      209.70     14.16 o 
  -3   0  13      555.49      592.74     22.73 o 
  -2   0  13       32.19       24.37     11.68 o 
  -1   0  13      691.23      750.01     21.62 o 
   0   0  13      289.35      320.77     18.01 o 
   1   0  13       53.44       81.27     12.09 o 
   2   0  13        7.90       11.36     24.11 o 
  -5   1  13      429.39      400.75     19.34 o 
  -4   1  13       19.28       21.50      9.13 o 
  -3   1  13      496.98      459.67     19.98 o 
  -2   1  13       68.74       70.53      9.91 o 
  -1   1  13        3.56       11.66      7.69 o 
   0   1  13      139.11      111.69     11.92 o 
   1   1  13       33.12       16.66      7.99 o 
  -6   2  13        1.20        0.22      8.66 o 
  -5   2  13      159.86      156.74     13.14 o 
  -4   2  13       34.86       30.25      9.68 o 
  -3   2  13       43.55       44.65     22.66 o 
  -2   2  13     1039.34     1027.50     31.84 o 
  -1   2  13       56.49       65.24     10.76 o 
   0   2  13      506.63      547.86     18.92 o 
   1   2  13      207.60      218.18     13.06 o 
  -5   3  13      428.09      408.26     29.54 o 
  -4   3  13     1176.07     1162.87     35.69 o 
  -3   3  13        0.12       -0.70     12.97 o 
  -2   3  13      385.65      383.29     19.47 o 
  -1   3  13      247.93      260.28     16.97 o 
   0   3  13        6.96        8.30      8.34 o 
  -5   4  13       15.84       11.07      9.68 o 
  -4   4  13      129.28      126.90     21.11 o 
  -3   4  13        2.44      -13.96      9.30 o 
  -2   4  13        5.63        6.11      9.85 o 
  -1   4  13      169.99      187.31     15.22 o 
  -1  -3  14      141.26      124.24     21.84 o 
   0  -3  14      119.40      145.76     24.45 o 
  -3  -2  14      786.59      845.85     38.94 o 
  -2  -2  14       74.61      101.16     15.97 o 
  -1  -2  14      497.30      510.54     24.25 o 
   0  -2  14      261.91      286.09     31.65 o 
   1  -2  14        2.51       11.41     11.16 o 
  -3  -1  14      555.01      593.67     32.25 o 
  -2  -1  14      140.11      182.95     18.30 o 
  -1  -1  14        5.07       -8.98      9.69 o 
   0  -1  14       31.81       31.36     10.77 o 
   1  -1  14        1.67       12.48     11.65 o 
  -4   0  14        2.84        2.44     13.79 o 
  -3   0  14       24.07        9.11      9.57 o 
  -2   0  14      317.38      284.12     22.34 o 
  -1   0  14        3.96       11.36     10.06 o 
   0   0  14       79.95       74.42     11.82 o 
  -4   1  14      392.81      373.01     19.64 o 
  -3   1  14        2.42       -6.88      9.11 o 
  -2   1  14       47.81       42.99     13.28 o 
  -1   1  14       71.87       69.68     11.81 o 
   0   1  14      262.74      273.82     17.77 o 
  -4   2  14       34.57       40.22     10.20 o 
  -3   2  14      160.57      185.74     25.62 o 
  -2   2  14      479.58      462.77     21.27 o 
  -1   2  14       23.71       13.53      9.96 o 
                                                 
